# Supplementary material for: 2-[(2-Acet­oxy­benzo­yl)­oxy]benzoic acid
Source: Acta Crystallogr Sect E Struct Rep Online. 2012 Jun 16;68(Pt 7):o2108. doi: 10.1107/S1600536812026475 (PMC3393920; doi:10.1107/S1600536812026475)
Supplement: Supplementary file 1 [file e-68-o2108-sup1.cif]

##############################################################################
#                                                                            #
# This CIF contains the data in a paper accepted for publication in          #
# Acta Crystallographica Section E. It conforms to the requirements of       #
# Notes for Authors for Acta Crystallographica Section E, and has been       #
# peer reviewed under the auspices of the IUCr Commission on Journals.       #
#                                                                            #
# Full details of the Crystallographic Information File format               #
# are given in the paper "The Crystallographic Information File (CIF):       #
# a New Standard Archive File for Crystallography" by S. R. Hall, F. H.      #
# Allen and I. D. Brown [Acta Cryst. (1991), A47, 655-685].                  #
#                                                                            #
# The current version of the core CIF dictionary is obtainable from          #
# ftp://ftp.iucr.org/pub/cif_core.dic.                                       #
#                                                                            #
# Software is freely available for graphical display of the structure(s)     #
# in this CIF. For information consult the CIF software page                 #
# http://www.iucr.org/resources/cif/software.                                #
#                                                                            #
# This file may be used for bona fide research purposes within the           #
# scientific community so long as proper attribution is given to the journal # 
# article from which it was obtained.                                        #
#                                                                            #
##############################################################################
data_global
_journal_date_recd_electronic     2012-05-07
_journal_date_accepted     2012-06-11
_journal_name_full     'Acta Crystallographica, Section E'
_journal_year     2012
_journal_volume     68
_journal_issue      7
_journal_page_first     o2108
_journal_page_last     o2108
_journal_paper_category     QO
_journal_paper_doi     10.1107/S1600536812026475
_journal_coeditor_code     FY2058
_publ_contact_author_name     'Andrew D. Bond'
_publ_contact_author_address
;
 University of Southern Denmark
 Department of Physics, Chemistry and Pharmacy
 Campusvej 55
 5230 Odense
 Denmark
;
_publ_contact_author_email     adb@chem.sdu.dk
_publ_contact_author_fax     '+45 6615 8780'
_publ_contact_author_phone     '+45 6650 2545'
_publ_section_title
;
2-[(2-Acetoxybenzoyl)oxy]benzoic acid
;
loop_
    _publ_author_name
    _publ_author_footnote
    _publ_author_address
    'Solanko, Katarzyna A.' .
;
 University of Southern Denmark
 Department of Physics, Chemistry and Pharmacy
 Campusvej 55
 5230 Odense
 Denmark
;
    'Bond, Andrew D.' .
;
 University of Southern Denmark
 Department of Physics, Chemistry and Pharmacy
 Campusvej 55
 5230 Odense
 Denmark
;
data_I
_chemical_name_systematic
;
2-[(2-Acetoxybenzoyl)oxy]benzoic acid
;
_chemical_name_common     'Acetylsalicylsalicylic acid'
_chemical_formula_moiety     'C16 H12 O6'
_chemical_formula_sum     'C16 H12 O6'
_chemical_formula_iupac     'C16 H12 O6'
_chemical_formula_weight     300.26
_chemical_melting_point     ?
_symmetry_cell_setting     monoclinic
_symmetry_space_group_name_H-M     'P 21/c'
_symmetry_space_group_name_Hall     '-P 2ybc'
loop_
    _symmetry_equiv_pos_as_xyz
    'x, y, z'
    '-x, y+1/2, -z+1/2'
    '-x, -y, -z'
    'x, -y-1/2, z-1/2'
_cell_length_a     9.6314(5)
_cell_length_b     7.7548(3)
_cell_length_c     18.0763(8)
_cell_angle_alpha     90.00
_cell_angle_beta     95.572(2)
_cell_angle_gamma     90.00
_cell_volume     1343.73(11)
_cell_formula_units_Z     4
_cell_measurement_reflns_used     5582
_cell_measurement_theta_min     2.86
_cell_measurement_theta_max     25.01
_cell_measurement_temperature     150(2)
_exptl_crystal_description     lath
_exptl_crystal_colour     colourless
_exptl_crystal_size_max     0.40
_exptl_crystal_size_mid     0.20
_exptl_crystal_size_min     0.02
_exptl_crystal_density_diffrn     1.484
_exptl_crystal_density_meas     ?
_exptl_crystal_density_method     'not measured'
_exptl_crystal_F_000     624
_exptl_absorpt_coefficient_mu     0.115
_exptl_absorpt_correction_type     multi-scan
_exptl_absorpt_process_details     '(SADABS; Sheldrick, 2003)'
_exptl_absorpt_correction_T_min     0.887
_exptl_absorpt_correction_T_max     0.998
_exptl_special_details     ?
_diffrn_ambient_temperature     150(2)
_diffrn_radiation_type     MoK\a
_diffrn_radiation_wavelength     0.71073
_diffrn_radiation_source     'fine-focus sealed tube'
_diffrn_radiation_monochromator     graphite
_diffrn_measurement_device_type     'Bruker Nonius X8 APEXII CCD'
_diffrn_measurement_method     '\w and \f scans'
_diffrn_reflns_number     15807
_diffrn_reflns_av_R_equivalents     0.0311
_diffrn_reflns_av_sigmaI/netI     0.0253
_diffrn_reflns_theta_min     3.63
_diffrn_reflns_theta_max     25.07
_diffrn_reflns_theta_full     25.07
_diffrn_measured_fraction_theta_max     0.988
_diffrn_measured_fraction_theta_full     0.988
_diffrn_reflns_limit_h_min     -11
_diffrn_reflns_limit_h_max     11
_diffrn_reflns_limit_k_min     -9
_diffrn_reflns_limit_k_max     9
_diffrn_reflns_limit_l_min     -21
_diffrn_reflns_limit_l_max     20
_diffrn_standards_number     0
_diffrn_standards_interval_count     .
_diffrn_standards_interval_time     .
_diffrn_standards_decay_%     ?
_refine_special_details
;
Refinement of <i>F</i>^2^ against ALL reflections. The weighted <i>R</i>-factor
<i>wR</i> and goodness of fit <i>S</i> are based on <i>F</i>^2^, conventional
<i>R</i>-factors <i>R</i> are based on <i>F</i>, with <i>F</i> set to zero for
negative <i>F</i>^2^. The threshold expression of <i>F</i>^2^ >
\s(<i>F</i>^2^) is used only for calculating <i>R</i>-factors(gt) <i>etc</i>.
and is not relevant to the choice of reflections for refinement.
<i>R</i>-factors based on <i>F</i>^2^ are statistically about twice as large
as those based on <i>F</i>, and <i>R</i>- factors based on ALL data will be
even larger.
;
_reflns_number_total     2367
_reflns_number_gt     1868
_reflns_threshold_expression     I>2\s(I)
_refine_ls_structure_factor_coef     Fsqd
_refine_ls_matrix_type     full
_refine_ls_R_factor_all     0.0469
_refine_ls_R_factor_gt     0.0328
_refine_ls_wR_factor_gt     0.0738
_refine_ls_wR_factor_ref     0.0804
_refine_ls_goodness_of_fit_ref     1.037
_refine_ls_restrained_S_all     1.037
_refine_ls_number_reflns     2367
_refine_ls_number_parameters     204
_refine_ls_number_restraints     1
_refine_ls_hydrogen_treatment     mixed
_refine_ls_weighting_scheme     calc
_refine_ls_weighting_details
         'calc w=1/[\s^2^(Fo^2^)+(0.0341P)^2^+0.4730P] where P=(Fo^2^+2Fc^2^)/3'
_atom_sites_solution_hydrogens     geom
_atom_sites_solution_primary     direct
_atom_sites_solution_secondary     difmap
_refine_ls_shift/su_max     0.000
_refine_ls_shift/su_mean     0.000
_refine_diff_density_max     0.179
_refine_diff_density_min     -0.173
_refine_ls_extinction_method     none
_refine_ls_extinction_coef     ?
loop_
    _atom_type_symbol
    _atom_type_description
    _atom_type_scat_dispersion_real
    _atom_type_scat_dispersion_imag
    _atom_type_scat_source
    'C' 'C' 0.0033 0.0016
                         'International Tables Vol C Tables 4.2.6.8 and 6.1.1.4'
    'H' 'H' 0.0000 0.0000
                         'International Tables Vol C Tables 4.2.6.8 and 6.1.1.4'
    'O' 'O' 0.0106 0.0060
                         'International Tables Vol C Tables 4.2.6.8 and 6.1.1.4'
_computing_data_collection     'APEX2 (Bruker, 2010)'
_computing_cell_refinement     'SAINT (Bruker, 2010)'
_computing_data_reduction     'SAINT (Bruker, 2010)'
_computing_structure_solution     'SHELXTL (Sheldrick, 2008)'
_computing_structure_refinement     'SHELXTL (Sheldrick, 2008)'
_computing_molecular_graphics     'SHELXTL (Sheldrick, 2008)'
_computing_publication_material     'SHELXTL (Sheldrick, 2008)'
loop_
    _atom_site_type_symbol
    _atom_site_label
    _atom_site_fract_x
    _atom_site_fract_y
    _atom_site_fract_z
    _atom_site_U_iso_or_equiv
    _atom_site_adp_type
    _atom_site_calc_flag
    _atom_site_refinement_flags
    _atom_site_occupancy
    _atom_site_symmetry_multiplicity
    _atom_site_disorder_assembly
    _atom_site_disorder_group
    O O1 0.25601(10) 0.66416(13) 0.32136(5) 0.0262(3) Uani d . 1 1 . .
    O O2 0.38752(12) 0.75630(15) 0.42277(7) 0.0369(3) Uani d . 1 1 . .
    O O3 0.62427(10) 0.57401(13) 0.46447(5) 0.0245(3) Uani d . 1 1 . .
    O O4 0.69302(12) 0.76366(15) 0.38150(6) 0.0367(3) Uani d . 1 1 . .
    O O5 0.07707(13) 0.52229(15) 0.41146(6) 0.0373(3) Uani d D 1 1 . .
    H H5 0.052(3) 0.451(3) 0.4443(11) 0.082(8) Uiso d D 1 1 . .
    O O6 0.00116(13) 0.70903(14) 0.49167(6) 0.0351(3) Uani d . 1 1 . .
    C C1 0.45005(15) 0.49405(19) 0.36384(8) 0.0212(3) Uani d . 1 1 . .
    C C2 0.40413(16) 0.3714(2) 0.31037(8) 0.0249(4) Uani d . 1 1 . .
    H H2A 0.3206 0.3914 0.2791 0.030 Uiso calc R 1 1 . .
    C C3 0.47842(16) 0.2217(2) 0.30243(9) 0.0281(4) Uani d . 1 1 . .
    H H3A 0.4461 0.1398 0.2656 0.034 Uiso calc R 1 1 . .
    C C4 0.59942(17) 0.1906(2) 0.34767(9) 0.0296(4) Uani d . 1 1 . .
    H H4A 0.6494 0.0863 0.3426 0.036 Uiso calc R 1 1 . .
    C C5 0.64823(16) 0.3111(2) 0.40048(8) 0.0263(4) Uani d . 1 1 . .
    H H5A 0.7320 0.2903 0.4314 0.032 Uiso calc R 1 1 . .
    C C6 0.57436(15) 0.46175(19) 0.40792(8) 0.0213(3) Uani d . 1 1 . .
    C C7 0.36674(15) 0.6510(2) 0.37434(8) 0.0232(4) Uani d . 1 1 . .
    C C8 0.67024(15) 0.7322(2) 0.44426(9) 0.0266(4) Uani d . 1 1 . .
    C C9 0.68674(17) 0.8504(2) 0.50933(9) 0.0331(4) Uani d . 1 1 . .
    H H9A 0.7316 0.9574 0.4953 0.050 Uiso calc R 1 1 . .
    H H9B 0.7447 0.7949 0.5501 0.050 Uiso calc R 1 1 . .
    H H9C 0.5948 0.8768 0.5254 0.050 Uiso calc R 1 1 . .
    C C10 0.17065(15) 0.8088(2) 0.32687(8) 0.0236(4) Uani d . 1 1 . .
    C C11 0.18395(16) 0.9407(2) 0.27723(9) 0.0283(4) Uani d . 1 1 . .
    H H11A 0.2497 0.9319 0.2415 0.034 Uiso calc R 1 1 . .
    C C12 0.10136(16) 1.0862(2) 0.27940(9) 0.0305(4) Uani d . 1 1 . .
    H H12A 0.1091 1.1765 0.2445 0.037 Uiso calc R 1 1 . .
    C C13 0.00762(16) 1.1002(2) 0.33224(9) 0.0303(4) Uani d . 1 1 . .
    H H13A -0.0480 1.2009 0.3343 0.036 Uiso calc R 1 1 . .
    C C14 -0.00502(16) 0.9675(2) 0.38195(9) 0.0273(4) Uani d . 1 1 . .
    H H14A -0.0691 0.9784 0.4185 0.033 Uiso calc R 1 1 . .
    C C15 0.07431(15) 0.81807(19) 0.37966(8) 0.0234(3) Uani d . 1 1 . .
    C C16 0.04899(16) 0.6788(2) 0.43270(9) 0.0258(4) Uani d . 1 1 . .
loop_
    _atom_site_aniso_label
    _atom_site_aniso_U_11
    _atom_site_aniso_U_22
    _atom_site_aniso_U_33
    _atom_site_aniso_U_12
    _atom_site_aniso_U_13
    _atom_site_aniso_U_23
    O1 0.0273(6) 0.0265(6) 0.0240(6) 0.0042(5) -0.0015(5) -0.0055(5)
    O2 0.0365(7) 0.0319(7) 0.0394(7) 0.0092(5) -0.0106(5) -0.0158(6)
    O3 0.0298(6) 0.0216(6) 0.0218(5) -0.0006(5) 0.0007(4) -0.0024(5)
    O4 0.0456(7) 0.0353(7) 0.0296(7) -0.0121(6) 0.0064(5) 0.0006(5)
    O5 0.0572(8) 0.0227(7) 0.0343(7) 0.0042(6) 0.0154(6) 0.0015(5)
    O6 0.0490(7) 0.0281(7) 0.0299(6) 0.0074(5) 0.0123(5) 0.0022(5)
    C1 0.0256(8) 0.0192(8) 0.0196(8) -0.0030(6) 0.0066(6) 0.0000(6)
    C2 0.0259(8) 0.0258(9) 0.0235(8) -0.0048(7) 0.0047(6) -0.0016(7)
    C3 0.0339(9) 0.0233(9) 0.0284(9) -0.0048(7) 0.0097(7) -0.0078(7)
    C4 0.0372(9) 0.0212(9) 0.0322(9) 0.0034(7) 0.0125(8) -0.0008(7)
    C5 0.0297(8) 0.0254(9) 0.0246(8) 0.0025(7) 0.0056(7) 0.0011(7)
    C6 0.0269(8) 0.0203(8) 0.0175(8) -0.0032(6) 0.0062(6) -0.0006(6)
    C7 0.0230(8) 0.0235(8) 0.0233(8) -0.0025(6) 0.0025(7) -0.0007(7)
    C8 0.0227(8) 0.0262(9) 0.0303(9) -0.0005(7) 0.0004(7) -0.0002(7)
    C9 0.0333(9) 0.0316(10) 0.0341(9) -0.0021(7) 0.0019(7) -0.0074(8)
    C10 0.0221(7) 0.0239(9) 0.0235(8) 0.0008(6) -0.0042(6) -0.0055(7)
    C11 0.0274(8) 0.0316(10) 0.0253(8) -0.0048(7) -0.0001(7) -0.0007(7)
    C12 0.0326(9) 0.0275(9) 0.0299(9) -0.0044(7) -0.0052(7) 0.0059(7)
    C13 0.0288(9) 0.0249(9) 0.0356(10) 0.0045(7) -0.0044(7) 0.0019(8)
    C14 0.0232(8) 0.0287(9) 0.0293(8) 0.0022(7) -0.0003(7) -0.0015(7)
    C15 0.0231(8) 0.0234(8) 0.0228(8) -0.0009(6) -0.0032(6) -0.0024(7)
    C16 0.0250(8) 0.0248(9) 0.0271(9) 0.0035(7) -0.0002(7) -0.0026(7)
_geom_special_details
;
All e.s.d.'s (except the e.s.d. in the dihedral angle between two l.s. planes)
are estimated using the full covariance matrix. The cell e.s.d.'s are taken
into account individually in the estimation of e.s.d.'s in distances, angles
and torsion angles; correlations between e.s.d.'s in cell parameters are only
used when they are defined by crystal symmetry. An approximate (isotropic)
treatment of cell e.s.d.'s is used for estimating e.s.d.'s involving l.s.
planes.
;
loop_
    _geom_bond_atom_site_label_1
    _geom_bond_atom_site_label_2
    _geom_bond_site_symmetry_2
    _geom_bond_distance
    _geom_bond_publ_flag
    O1 C7 . 1.3662(18) ?
    O1 C10 . 1.3998(18) ?
    O2 C7 . 1.1995(18) ?
    O3 C8 . 1.3659(19) ?
    O3 C6 . 1.3923(18) ?
    O4 C8 . 1.2013(18) ?
    O5 C16 . 1.3090(19) ?
    O5 H5 . 0.860(10)
                    ?
    O6 C16 . 1.2242(18) ?
    C1 C6 . 1.395(2) ?
    C1 C2 . 1.397(2) ?
    C1 C7 . 1.480(2) ?
    C2 C3 . 1.378(2) ?
    C2 H2A . 0.950 ?
    C3 C4 . 1.378(2) ?
    C3 H3A . 0.950 ?
    C4 C5 . 1.385(2) ?
    C4 H4A . 0.950 ?
    C5 C6 . 1.381(2) ?
    C5 H5A . 0.950 ?
    C8 C9 . 1.488(2) ?
    C9 H9A . 0.980 ?
    C9 H9B . 0.980 ?
    C9 H9C . 0.980 ?
    C10 C11 . 1.375(2) ?
    C10 C15 . 1.396(2) ?
    C11 C12 . 1.383(2) ?
    C11 H11A . 0.950 ?
    C12 C13 . 1.381(2) ?
    C12 H12A . 0.950 ?
    C13 C14 . 1.379(2) ?
    C13 H13A . 0.950 ?
    C14 C15 . 1.391(2) ?
    C14 H14A . 0.950 ?
    C15 C16 . 1.480(2) ?
loop_
    _geom_angle_atom_site_label_1
    _geom_angle_atom_site_label_2
    _geom_angle_atom_site_label_3
    _geom_angle_site_symmetry_1
    _geom_angle_site_symmetry_3
    _geom_angle
    _geom_angle_publ_flag
    C7 O1 C10 . . 115.71(11) ?
    C8 O3 C6 . . 117.58(11) ?
    C16 O5 H5 . . 108.2(16) ?
    C6 C1 C2 . . 117.99(14) ?
    C6 C1 C7 . . 121.35(13) ?
    C2 C1 C7 . . 120.63(14) ?
    C3 C2 C1 . . 120.84(15) ?
    C3 C2 H2A . . 119.6 ?
    C1 C2 H2A . . 119.6 ?
    C2 C3 C4 . . 120.23(15) ?
    C2 C3 H3A . . 119.9 ?
    C4 C3 H3A . . 119.9 ?
    C3 C4 C5 . . 120.08(14) ?
    C3 C4 H4A . . 120.0 ?
    C5 C4 H4A . . 120.0 ?
    C6 C5 C4 . . 119.63(15) ?
    C6 C5 H5A . . 120.2 ?
    C4 C5 H5A . . 120.2 ?
    C5 C6 O3 . . 117.13(13) ?
    C5 C6 C1 . . 121.20(14) ?
    O3 C6 C1 . . 121.54(13) ?
    O2 C7 O1 . . 121.63(14) ?
    O2 C7 C1 . . 126.80(14) ?
    O1 C7 C1 . . 111.55(12) ?
    O4 C8 O3 . . 121.91(14) ?
    O4 C8 C9 . . 127.32(15) ?
    O3 C8 C9 . . 110.77(13) ?
    C8 C9 H9A . . 109.5 ?
    C8 C9 H9B . . 109.5 ?
    H9A C9 H9B . . 109.5 ?
    C8 C9 H9C . . 109.5 ?
    H9A C9 H9C . . 109.5 ?
    H9B C9 H9C . . 109.5 ?
    C11 C10 C15 . . 121.20(14) ?
    C11 C10 O1 . . 117.20(13) ?
    C15 C10 O1 . . 121.59(14) ?
    C10 C11 C12 . . 119.87(14) ?
    C10 C11 H11A . . 120.1 ?
    C12 C11 H11A . . 120.1 ?
    C13 C12 C11 . . 120.00(15) ?
    C13 C12 H12A . . 120.0 ?
    C11 C12 H12A . . 120.0 ?
    C14 C13 C12 . . 119.82(15) ?
    C14 C13 H13A . . 120.1 ?
    C12 C13 H13A . . 120.1 ?
    C13 C14 C15 . . 121.24(14) ?
    C13 C14 H14A . . 119.4 ?
    C15 C14 H14A . . 119.4 ?
    C14 C15 C10 . . 117.83(14) ?
    C14 C15 C16 . . 117.59(13) ?
    C10 C15 C16 . . 124.57(14) ?
    O6 C16 O5 . . 122.61(14) ?
    O6 C16 C15 . . 121.59(14) ?
    O5 C16 C15 . . 115.77(13) ?
loop_
    _geom_torsion_atom_site_label_1
    _geom_torsion_atom_site_label_2
    _geom_torsion_atom_site_label_3
    _geom_torsion_atom_site_label_4
    _geom_torsion_site_symmetry_1
    _geom_torsion_site_symmetry_2
    _geom_torsion_site_symmetry_3
    _geom_torsion_site_symmetry_4
    _geom_torsion
    _geom_torsion_publ_flag
    C6 C1 C2 C3 . . . . 1.1(2) ?
    C7 C1 C2 C3 . . . . -177.36(13) ?
    C1 C2 C3 C4 . . . . 0.3(2) ?
    C2 C3 C4 C5 . . . . -1.2(2) ?
    C3 C4 C5 C6 . . . . 0.6(2) ?
    C4 C5 C6 O3 . . . . 176.69(13) ?
    C4 C5 C6 C1 . . . . 0.9(2) ?
    C8 O3 C6 C5 . . . . 115.45(14) ?
    C8 O3 C6 C1 . . . . -68.76(17) ?
    C2 C1 C6 C5 . . . . -1.7(2) ?
    C7 C1 C6 C5 . . . . 176.74(13) ?
    C2 C1 C6 O3 . . . . -177.31(12) ?
    C7 C1 C6 O3 . . . . 1.1(2) ?
    C10 O1 C7 O2 . . . . 0.9(2) ?
    C10 O1 C7 C1 . . . . 179.84(11) ?
    C6 C1 C7 O2 . . . . -6.4(2) ?
    C2 C1 C7 O2 . . . . 172.01(15) ?
    C6 C1 C7 O1 . . . . 174.74(12) ?
    C2 C1 C7 O1 . . . . -6.87(18) ?
    C6 O3 C8 O4 . . . . -14.2(2) ?
    C6 O3 C8 C9 . . . . 166.09(12) ?
    C7 O1 C10 C11 . . . . 104.36(15) ?
    C7 O1 C10 C15 . . . . -76.66(17) ?
    C15 C10 C11 C12 . . . . 0.3(2) ?
    O1 C10 C11 C12 . . . . 179.32(13) ?
    C10 C11 C12 C13 . . . . 1.2(2) ?
    C11 C12 C13 C14 . . . . -1.1(2) ?
    C12 C13 C14 C15 . . . . -0.6(2) ?
    C13 C14 C15 C10 . . . . 2.0(2) ?
    C13 C14 C15 C16 . . . . -177.04(14) ?
    C11 C10 C15 C14 . . . . -1.9(2) ?
    O1 C10 C15 C14 . . . . 179.14(13) ?
    C11 C10 C15 C16 . . . . 177.09(14) ?
    O1 C10 C15 C16 . . . . -1.8(2) ?
    C14 C15 C16 O6 . . . . -25.3(2) ?
    C10 C15 C16 O6 . . . . 155.67(15) ?
    C14 C15 C16 O5 . . . . 152.75(14) ?
    C10 C15 C16 O5 . . . . -26.3(2) ?
loop_
    _geom_hbond_atom_site_label_D
    _geom_hbond_atom_site_label_H
    _geom_hbond_atom_site_label_A
    _geom_hbond_site_symmetry_A
    _geom_hbond_distance_DH
    _geom_hbond_distance_HA
    _geom_hbond_distance_DA
    _geom_hbond_angle_DHA
    O5 H5 O6 3_566 0.860(10)
                           1.810(10)
                                   2.6660(16) 176(2)
_iucr_refine_instructions_details
;
TITL KS1046 in P2(1)/c
CELL 0.71073   9.6314   7.7548  18.0763  90.000  95.572  90.000
ZERR    4.00   0.0005   0.0003   0.0008   0.000   0.002   0.000
LATT  1
SYMM -X, 0.5+Y, 0.5-Z
SFAC C H O
UNIT 64 48 24
SIZE 0.40 0.20 0.02
TEMP -123
L.S. 20
DFIX 0.85 0.01 O5 H5
BOND $H
CONF
LIST 4
ACTA
EQIV $1 -X, 1-Y, 1-Z
HTAB O5 O6_$1
FMAP 2
PLAN -5
SHEL 5.8 0
WGHT    0.034100    0.473000
FVAR       0.20088
O1    3    0.256014    0.664164    0.321365    11.00000    0.02734    0.02653 =
         0.02401   -0.00547   -0.00150    0.00420
O2    3    0.387521    0.756300    0.422774    11.00000    0.03650    0.03187 =
         0.03942   -0.01581   -0.01060    0.00918
O3    3    0.624267    0.574008    0.464468    11.00000    0.02977    0.02162 =
         0.02176   -0.00244    0.00074   -0.00061
O4    3    0.693022    0.763659    0.381501    11.00000    0.04564    0.03531 =
         0.02956    0.00064    0.00640   -0.01210
O5    3    0.077072    0.522288    0.411461    11.00000    0.05717    0.02273 =
         0.03429    0.00154    0.01543    0.00422
H5    2    0.052095    0.451161    0.444264    11.00000    0.08194
O6    3    0.001156    0.709029    0.491670    11.00000    0.04897    0.02806 =
         0.02988    0.00217    0.01233    0.00741
C1    1    0.450051    0.494051    0.363843    11.00000    0.02561    0.01924 =
         0.01956    0.00004    0.00665   -0.00296
C2    1    0.404126    0.371376    0.310371    11.00000    0.02586    0.02584 =
         0.02346   -0.00156    0.00466   -0.00485
AFIX  43
H2A   2    0.320611    0.391366    0.279086    11.00000   -1.20000
AFIX   0
C3    1    0.478424    0.221749    0.302429    11.00000    0.03391    0.02327 =
         0.02835   -0.00782    0.00972   -0.00480
AFIX  43
H3A   2    0.446146    0.139792    0.265648    11.00000   -1.20000
AFIX   0
C4    1    0.599421    0.190586    0.347673    11.00000    0.03720    0.02123 =
         0.03216   -0.00083    0.01246    0.00335
AFIX  43
H4A   2    0.649397    0.086302    0.342633    11.00000   -1.20000
AFIX   0
C5    1    0.648231    0.311144    0.400478    11.00000    0.02968    0.02536 =
         0.02458    0.00107    0.00562    0.00253
AFIX  43
H5A   2    0.732049    0.290328    0.431396    11.00000   -1.20000
AFIX   0
C6    1    0.574365    0.461746    0.407919    11.00000    0.02689    0.02033 =
         0.01750   -0.00065    0.00624   -0.00317
C7    1    0.366742    0.651043    0.374341    11.00000    0.02299    0.02348 =
         0.02328   -0.00069    0.00248   -0.00251
C8    1    0.670240    0.732198    0.444263    11.00000    0.02274    0.02622 =
         0.03027   -0.00020    0.00039   -0.00047
C9    1    0.686736    0.850419    0.509330    11.00000    0.03330    0.03164 =
         0.03407   -0.00741    0.00191   -0.00212
AFIX 137
H9A   2    0.731588    0.957409    0.495318    11.00000   -1.50000
H9B   2    0.744672    0.794895    0.550115    11.00000   -1.50000
H9C   2    0.594816    0.876836    0.525423    11.00000   -1.50000
AFIX   0
C10   1    0.170652    0.808782    0.326869    11.00000    0.02210    0.02386 =
         0.02354   -0.00549   -0.00421    0.00084
C11   1    0.183952    0.940704    0.277225    11.00000    0.02744    0.03158 =
         0.02529   -0.00065   -0.00007   -0.00479
AFIX  43
H11A  2    0.249732    0.931940    0.241500    11.00000   -1.20000
AFIX   0
C12   1    0.101360    1.086216    0.279402    11.00000    0.03260    0.02748 =
         0.02990    0.00594   -0.00525   -0.00441
AFIX  43
H12A  2    0.109138    1.176543    0.244543    11.00000   -1.20000
AFIX   0
C13   1    0.007618    1.100176    0.332241    11.00000    0.02884    0.02492 =
         0.03559    0.00188   -0.00436    0.00451
AFIX  43
H13A  2   -0.048019    1.200888    0.334342    11.00000   -1.20000
AFIX   0
C14   1   -0.005023    0.967526    0.381954    11.00000    0.02317    0.02874 =
         0.02930   -0.00150   -0.00028    0.00218
AFIX  43
H14A  2   -0.069109    0.978423    0.418453    11.00000   -1.20000
AFIX   0
C15   1    0.074307    0.818065    0.379657    11.00000    0.02314    0.02335 =
         0.02275   -0.00243   -0.00315   -0.00093
C16   1    0.048991    0.678783    0.432704    11.00000    0.02498    0.02481 =
         0.02708   -0.00257   -0.00018    0.00350
HKLF 4
REM  KS1046 in P2(1)/c
REM R1 =  0.0328 for   1868 Fo > 4sig(Fo)  and  0.0469 for all   2367 data
REM    204 parameters refined using      1 restraints
END
WGHT      0.0340      0.4657
REM Highest difference peak  0.179,  deepest hole -0.173,  1-sigma level  0.036
Q1    1   0.7778  0.8834  0.5193  11.00000  0.05    0.18
Q2    1   0.6319  0.8084  0.5566  11.00000  0.05    0.17
Q3    1   0.4853  0.4536  0.4010  11.00000  0.05    0.17
Q4    1   0.1139  0.8161  0.3575  11.00000  0.05    0.15
Q5    1   0.0855  0.7898  0.3425  11.00000  0.05    0.15
;
