# Supplementary material for: 2-[(2-Acet­oxy­benzo­yl)­oxy]benzoic acid
Source: Acta Crystallogr Sect E Struct Rep Online. 2012 Jun 16;68(Pt 7):o2108. doi: 10.1107/S1600536812026475 (PMC3393920; doi:10.1107/S1600536812026475)
Supplement: Supplementary file 2 [file e-68-o2108-Isup2.hkl]

# 
# h,k,l, Fc-squared, Fo-squared, sigma(Fo-squared) and status flag 
# 
data_I
_shelx_title ' KS1046 in P2(1)/c' 
_shelx_refln_list_code          4 
_shelx_F_calc_maximum      157.62 
_exptl_crystal_F_000       624.00 
_reflns_d_resolution_high  0.8387 
 
loop_ 
 _symmetry_equiv_pos_as_xyz 
 'x, y, z' 
 '-x, y+1/2, -z+1/2' 
 '-x, -y, -z' 
 'x, -y-1/2, z-1/2' 
 
_cell_length_a     9.6314 
_cell_length_b     7.7548 
_cell_length_c    18.0763 
_cell_angle_alpha  90.000 
_cell_angle_beta   95.572 
_cell_angle_gamma  90.000 
 
_shelx_F_squared_multiplier     1.000 
 
loop_ 
 _refln_index_h 
 _refln_index_k 
 _refln_index_l 
 _refln_F_squared_calc 
 _refln_F_squared_meas 
 _refln_F_squared_sigma 
 _refln_observed_status 
   2   0   0     5079.48     4849.12     48.41 o 
   3   0   0    18256.10    17534.35    162.01 o 
   4   0   0      812.89      837.53     10.60 o 
   5   0   0     1321.65     1364.64     16.61 o 
   6   0   0        5.14        4.56      1.96 o 
   7   0   0        0.10        0.00      1.98 o 
   8   0   0       27.39       22.63      3.25 o 
   9   0   0       19.42       20.73      4.33 o 
  10   0   0      103.45      125.62      9.38 o 
  11   0   0      201.42      201.41     14.79 o 
   2   1   0      945.24      853.20      6.25 o 
   3   1   0     1063.31      995.27      7.80 o 
   4   1   0      578.75      546.06      6.13 o 
   5   1   0      128.97      139.74      3.14 o 
   6   1   0     2319.00     2293.27     19.50 o 
   7   1   0      552.98      566.68      7.22 o 
   8   1   0      170.09      174.49      4.96 o 
   9   1   0       98.89      103.57      4.84 o 
  10   1   0      369.91      376.82      9.30 o 
  11   1   0      169.29      174.41     11.42 o 
   0   2   0     5697.54     5398.49     58.18 o 
   1   2   0     1735.05     1710.76     12.59 o 
   2   2   0     1713.05     1600.91     11.37 o 
   3   2   0     2966.83     2867.30     19.94 o 
   4   2   0        0.45       -0.97      0.97 o 
   5   2   0      111.24      130.43      2.93 o 
   6   2   0      490.15      468.73      6.30 o 
   7   2   0       45.21       42.87      2.55 o 
   8   2   0       22.34       22.36      2.61 o 
   9   2   0      198.82      203.23      6.90 o 
  10   2   0        1.88        1.08      2.85 o 
  11   2   0      129.65      124.91      9.77 o 
   1   3   0       93.61      108.29      1.92 o 
   2   3   0      264.41      276.00      3.35 o 
   3   3   0     2623.14     2671.03     20.00 o 
   4   3   0       20.75       13.99      1.23 o 
   5   3   0       70.03       56.06      2.12 o 
   6   3   0      862.55      855.59      9.92 o 
   7   3   0      824.37      817.17     10.10 o 
   8   3   0      137.53      137.70      5.10 o 
   9   3   0       58.87       65.29      4.50 o 
  10   3   0       37.04       48.37      6.81 o 
   0   4   0     1363.91     1375.03     16.36 o 
   1   4   0       51.61       61.24      1.94 o 
   2   4   0      567.95      668.81      6.37 o 
   3   4   0        4.53        3.05      1.00 o 
   4   4   0       54.53       55.13      2.04 o 
   5   4   0       53.50       50.04      2.28 o 
   6   4   0       83.28       94.00      3.45 o 
   7   4   0       24.77       27.24      2.60 o 
   8   4   0      144.55      155.03      6.04 o 
   9   4   0       35.61       35.67      4.50 o 
  10   4   0        0.12        3.08      8.85 o 
   1   5   0      311.96      318.53      4.42 o 
   2   5   0       58.90       59.80      2.39 o 
   3   5   0      164.23      159.13      4.31 o 
   4   5   0      577.22      604.03      7.31 o 
   5   5   0        0.39        1.99      1.58 o 
   6   5   0        0.88        0.38      1.77 o 
   7   5   0        7.21       11.82      2.75 o 
   8   5   0      110.27       99.10      6.47 o 
   9   5   0      312.39      316.23      9.97 o 
   0   6   0      103.05      116.10      5.32 o 
   1   6   0      116.76      114.74      3.48 o 
   2   6   0       27.59       29.80      1.93 o 
   3   6   0       25.77       28.14      2.07 o 
   4   6   0      100.60      106.97      3.77 o 
   5   6   0       16.19       20.40      2.36 o 
   6   6   0      203.38      181.66      7.37 o 
   7   6   0        2.33       -3.01      3.01 o 
   8   6   0      100.06      102.63      9.62 o 
   1   7   0     1077.44     1070.61     14.59 o 
   2   7   0        2.52        1.90      2.22 o 
   3   7   0      269.73      247.76      6.37 o 
   4   7   0      103.30      121.57      5.51 o 
   5   7   0       47.66       45.06      4.89 o 
   6   7   0       12.57        5.49      5.64 o 
   7   7   0        8.31        9.06      7.43 o 
   0   8   0      117.87      113.29     13.63 o 
   1   8   0      210.02      213.46      8.99 o 
   2   8   0        2.41        2.83      5.17 o 
   3   8   0        7.80       17.59      9.42 o 
   4   8   0       15.51       13.88      9.42 o 
   5   8   0       51.44       50.30     12.39 o 
   1   9   0       25.00       11.40     10.41 o 
   2   9   0        2.76        6.44      9.66 o 
 -11   1   1       11.13       11.48      4.65 o 
 -10   1   1      165.47      152.16      6.58 o 
  -9   1   1      140.07      137.23      5.49 o 
  -8   1   1        5.97        3.25      1.76 o 
  -7   1   1       34.48       31.34      2.11 o 
  -6   1   1      573.47      585.76      7.19 o 
  -5   1   1      136.50      148.45      3.08 o 
  -4   1   1     1830.55     1677.17     12.58 o 
  -3   1   1        0.13        0.84      0.86 o 
  -2   1   1     3951.24     3717.92     23.44 o 
   1   1   1     2578.87     2453.16     37.96 o 
   2   1   1      275.91      288.18      3.33 o 
   3   1   1      156.04      126.38      2.48 o 
   4   1   1      272.22      264.93      3.92 o 
   5   1   1      745.13      768.36      8.24 o 
   6   1   1      502.75      536.31      6.86 o 
   7   1   1      386.74      355.95      5.73 o 
   8   1   1       12.58       16.06      2.28 o 
   9   1   1        3.84        3.99      2.44 o 
  10   1   1      103.75       92.78      5.90 o 
  11   1   1        0.10       -2.25      4.62 o 
 -11   2   1        1.34        0.65      4.05 o 
 -10   2   1       21.59       21.89      3.68 o 
  -9   2   1      107.45      106.95      5.33 o 
  -8   2   1      319.73      314.22      5.97 o 
  -7   2   1       50.65       52.23      2.78 o 
  -6   2   1      368.69      334.46      5.14 o 
  -5   2   1        0.45        3.02      1.22 o 
  -4   2   1     1789.26     1830.13     13.61 o 
  -3   2   1       33.67       26.16      1.18 o 
  -2   2   1      111.57      123.28      2.80 o 
  -1   2   1     1129.23     1112.01      8.41 o 
   0   2   1      847.50      771.94      6.69 o 
   1   2   1      143.71      133.61      1.99 o 
   2   2   1      277.37      247.78      3.01 o 
   3   2   1     1328.79     1357.30     10.63 o 
   4   2   1      141.69      138.70      2.78 o 
   5   2   1      604.32      586.06      9.42 o 
   6   2   1        3.46        7.07      1.30 o 
   7   2   1      150.60      156.02      6.30 o 
   8   2   1      581.13      597.07     10.67 o 
   9   2   1        0.23        5.94      2.71 o 
  10   2   1       91.44       99.04      6.02 o 
  11   2   1       22.76       40.04      8.04 o 
 -10   3   1       99.60      105.32      8.76 o 
  -9   3   1        1.77       -0.60      2.64 o 
  -8   3   1       64.69       67.43      3.85 o 
  -7   3   1      354.79      343.77      5.96 o 
  -6   3   1       79.36       80.28      3.00 o 
  -5   3   1      332.05      333.56      4.63 o 
  -4   3   1      835.66      822.23      7.61 o 
  -3   3   1     2584.19     2766.21     21.39 o 
  -2   3   1      934.61      920.42      8.18 o 
  -1   3   1       58.79       72.68      1.76 o 
   0   3   1      128.00      150.74      2.51 o 
   1   3   1     1611.85     1526.47     13.44 o 
   2   3   1     1504.92     1523.30     12.86 o 
   3   3   1      135.68      144.11      2.49 o 
   4   3   1      201.02      205.51      4.08 o 
   5   3   1      450.31      492.80      6.20 o 
   6   3   1      780.58      800.16      9.50 o 
   7   3   1      443.95      426.04      6.80 o 
   8   3   1     1311.96     1325.97     16.53 o 
   9   3   1       11.77       11.34      2.94 o 
  10   3   1        2.01       -1.87      5.23 o 
 -10   4   1       40.02       45.32      6.60 o 
  -9   4   1      136.65      137.73      7.30 o 
  -8   4   1        0.07       -0.07      2.48 o 
  -7   4   1       80.97       86.02      3.56 o 
  -6   4   1       30.28       37.16      2.38 o 
  -5   4   1        0.15       -0.48      1.21 o 
  -4   4   1     1287.55     1332.85     11.73 o 
  -3   4   1      336.25      348.30      5.57 o 
  -2   4   1     1094.75     1179.89     10.31 o 
  -1   4   1       28.52       40.34      1.52 o 
   0   4   1      186.89      181.70      3.39 o 
   1   4   1     1581.96     1664.50     14.78 o 
   2   4   1      610.80      657.44      6.77 o 
   3   4   1       80.82       94.88      2.51 o 
   4   4   1       97.59       94.95      3.38 o 
   5   4   1      606.13      604.89      7.26 o 
   6   4   1      175.67      179.23      4.22 o 
   7   4   1        8.48        2.71      1.94 o 
   8   4   1       67.41       72.14      4.70 o 
   9   4   1      367.23      350.02     10.22 o 
  10   4   1        8.75       16.90      5.54 o 
  -9   5   1      151.12      160.81      8.02 o 
  -8   5   1        8.67        9.17      3.45 o 
  -7   5   1       69.32       69.48      4.69 o 
  -6   5   1       52.67       47.34      2.73 o 
  -5   5   1      240.92      260.77      4.61 o 
  -4   5   1       78.02       95.69      2.72 o 
  -3   5   1       62.69       59.41      2.01 o 
  -2   5   1      140.12      122.49      2.52 o 
  -1   5   1      255.48      276.33      4.18 o 
   0   5   1      283.98      253.48      3.64 o 
   1   5   1      719.96      705.95      7.60 o 
   2   5   1      416.87      405.34      5.10 o 
   3   5   1      323.17      297.95      4.07 o 
   4   5   1      589.73      627.99      7.85 o 
   5   5   1       97.79      111.63      3.57 o 
   6   5   1       12.84        9.99      2.25 o 
   7   5   1        5.39        6.58      2.64 o 
   8   5   1        7.98        6.43      3.33 o 
   9   5   1      164.26      183.61      9.66 o 
  -8   6   1       10.23       19.47      4.47 o 
  -7   6   1       17.90       13.83      3.92 o 
  -6   6   1      190.79      182.46      7.41 o 
  -5   6   1        4.61        6.34      1.82 o 
  -4   6   1        0.00       -1.28      1.41 o 
  -3   6   1        6.14        6.98      1.59 o 
  -2   6   1      145.82      136.77      3.16 o 
  -1   6   1      219.70      220.33      3.72 o 
   0   6   1      115.27      119.56      3.48 o 
   1   6   1       80.02       89.37      2.71 o 
   2   6   1        4.79        9.06      1.61 o 
   3   6   1       52.24       51.61      2.47 o 
   4   6   1       19.50       22.28      2.19 o 
   5   6   1      339.44      305.63      7.41 o 
   6   6   1       69.44       68.42      5.02 o 
   7   6   1       18.63       21.71      4.62 o 
   8   6   1        9.53        8.95      5.51 o 
  -7   7   1        0.03       -0.97      5.64 o 
  -6   7   1      141.02      170.40      9.87 o 
  -5   7   1       36.00       42.57      6.09 o 
  -4   7   1       66.59       52.32      3.92 o 
  -3   7   1      730.72      717.54     10.34 o 
  -2   7   1        7.21        4.34      2.01 o 
  -1   7   1      479.47      488.43      7.89 o 
   0   7   1        0.03       -1.44      2.11 o 
   1   7   1      242.09      233.44      6.23 o 
   2   7   1        0.81       -0.47      2.09 o 
   3   7   1       30.98       37.17      3.19 o 
   4   7   1       70.47       76.65      5.37 o 
   5   7   1        0.02        5.46      4.10 o 
   6   7   1       97.72      111.10     10.30 o 
   7   7   1        1.33        0.09      5.89 o 
  -5   8   1       14.39        3.22      8.67 o 
  -4   8   1        0.76        5.20      8.92 o 
  -3   8   1      108.06      118.14     10.02 o 
  -2   8   1      628.08      647.47     22.79 o 
  -1   8   1      142.92      147.42      7.04 o 
   0   8   1       40.51       31.70      4.58 o 
   1   8   1      220.23      241.31     12.49 o 
   2   8   1       60.79       68.89     12.89 o 
   3   8   1       18.99       13.88      9.42 o 
   4   8   1       67.40       57.74     13.13 o 
   5   8   1        0.94        8.43      9.17 o 
  -2   9   1        0.41       -2.48      9.17 o 
  -1   9   1       11.57       14.62      9.91 o 
   0   9   1        1.54       -0.25      9.42 o 
   1   9   1       36.12       39.65     12.39 o 
   2   9   1        8.19        6.20     10.16 o 
 -11   0   2       20.77       19.89      7.08 o 
 -10   0   2      403.10      431.42     13.09 o 
  -9   0   2        6.34        8.46      3.72 o 
  -8   0   2        1.98       -1.94      2.56 o 
  -7   0   2        4.83        1.36      2.00 o 
  -6   0   2        0.81        0.68      1.77 o 
  -5   0   2     1182.60     1177.88     13.73 o 
  -4   0   2       25.63       24.20      1.80 o 
  -3   0   2     3916.77     3843.60     39.53 o 
  -2   0   2     3735.70     3429.86     30.57 o 
   2   0   2    10745.77    10466.38    123.99 o 
   3   0   2    24842.69    24146.85    259.01 o 
   4   0   2      939.68     1017.84     13.84 o 
   5   0   2     2360.75     2366.19     31.59 o 
   6   0   2      690.05      680.40     14.71 o 
   7   0   2      242.67      253.65      7.52 o 
   8   0   2        4.29        6.42      2.68 o 
   9   0   2      108.20       93.05      8.73 o 
  10   0   2      674.74      643.61     19.19 o 
  11   0   2       86.95       92.29     10.86 o 
 -11   1   2      107.67      107.66      8.26 o 
 -10   1   2       54.89       56.67      4.26 o 
  -9   1   2       59.36       60.14      4.09 o 
  -8   1   2       94.59       96.17      3.48 o 
  -7   1   2      218.13      235.33      4.42 o 
  -6   1   2       20.40       12.22      1.61 o 
  -5   1   2       17.21       19.12      1.48 o 
  -4   1   2      195.31      185.11      2.71 o 
  -3   1   2     7611.62     7134.20     44.55 o 
  -2   1   2     1145.57     1151.81      7.98 o 
  -1   1   2        8.90       -0.55      0.55 o 
   1   1   2     5321.87     5106.40     48.01 o 
   2   1   2     3224.81     3030.76     26.30 o 
   3   1   2      401.57      455.77      4.72 o 
   4   1   2        0.34        1.35      1.17 o 
   5   1   2      743.75      790.72      8.48 o 
   6   1   2       22.50       18.60      1.83 o 
   7   1   2        1.37        0.06      1.59 o 
   8   1   2       35.23       42.63      4.45 o 
   9   1   2      244.16      236.34      7.58 o 
  10   1   2       19.50       15.92      4.05 o 
  11   1   2        9.96        3.85      6.16 o 
 -11   2   2        0.05        0.19      4.03 o 
 -10   2   2      148.44      138.93      6.91 o 
  -9   2   2        3.93        1.38      2.47 o 
  -8   2   2      246.07      266.89      5.50 o 
  -7   2   2      418.72      402.82      6.16 o 
  -6   2   2        0.00        0.83      1.32 o 
  -5   2   2       22.27       22.20      1.51 o 
  -4   2   2     1231.36     1125.54      9.06 o 
  -3   2   2      750.50      704.63      5.78 o 
  -2   2   2      102.21       86.49      1.69 o 
  -1   2   2     1817.91     1833.09     15.26 o 
   0   2   2      632.25      608.12      5.76 o 
   1   2   2      349.22      365.95      4.01 o 
   2   2   2        6.90        7.44      1.00 o 
   3   2   2     2097.69     2041.42     17.00 o 
   4   2   2      584.59      489.27      5.78 o 
   5   2   2      266.67      259.38      4.25 o 
   6   2   2     1485.65     1458.97     17.12 o 
   7   2   2       93.33       87.16      3.44 o 
   8   2   2       84.42       94.48      4.06 o 
   9   2   2      279.24      284.65      7.72 o 
  10   2   2       17.35       18.29      4.17 o 
 -10   3   2       42.82       29.49      4.66 o 
  -9   3   2      132.73      138.46      6.03 o 
  -8   3   2       82.79       82.92      5.60 o 
  -7   3   2      253.67      252.71      5.29 o 
  -6   3   2      287.89      293.49      5.31 o 
  -5   3   2       58.65       61.59      2.23 o 
  -4   3   2      397.80      408.32      4.62 o 
  -3   3   2      437.77      387.48      4.15 o 
  -2   3   2      878.89      834.45      6.78 o 
  -1   3   2       26.92       35.93      1.19 o 
   0   3   2     1441.99     1399.49     12.32 o 
   1   3   2      427.15      429.02      5.09 o 
   2   3   2      233.44      232.00      3.21 o 
   3   3   2      514.38      550.18      5.90 o 
   4   3   2       49.22       59.92      2.07 o 
   5   3   2       10.84        9.09      1.46 o 
   6   3   2      295.48      294.06      5.23 o 
   7   3   2      159.76      153.71      5.14 o 
   8   3   2      152.45      152.64      5.31 o 
   9   3   2       33.60       35.13      3.74 o 
  10   3   2      293.56      308.09     14.32 o 
 -10   4   2      179.95      208.70     11.78 o 
  -9   4   2        2.13       -0.43      3.05 o 
  -8   4   2      192.73      207.62     11.59 o 
  -7   4   2       24.59       31.90      2.52 o 
  -6   4   2       85.47       75.35      3.10 o 
  -5   4   2       27.20       24.14      1.69 o 
  -4   4   2      212.20      190.66      3.53 o 
  -3   4   2        0.72        0.00      0.92 o 
  -2   4   2       70.40       73.24      1.84 o 
  -1   4   2     1355.54     1310.92     11.74 o 
   0   4   2     1391.31     1382.38     13.20 o 
   1   4   2       52.09       58.25      2.16 o 
   2   4   2      588.19      579.60      6.55 o 
   3   4   2     1425.63     1424.52     12.76 o 
   4   4   2      453.76      470.46      5.67 o 
   5   4   2      279.95      277.91      4.55 o 
   6   4   2       83.66       85.24      3.40 o 
   7   4   2       13.51       11.19      2.41 o 
   8   4   2        0.23        0.25      2.60 o 
   9   4   2       36.11       29.36      4.39 o 
  10   4   2       15.48       11.56      4.87 o 
  -9   5   2        7.81        3.91      3.58 o 
  -8   5   2        4.07       -0.54      3.00 o 
  -7   5   2        1.05       -1.61      2.27 o 
  -6   5   2        1.42        3.56      1.91 o 
  -5   5   2      205.55      207.96      4.09 o 
  -4   5   2       75.70       82.96      2.39 o 
  -3   5   2      411.35      406.70      5.11 o 
  -2   5   2        0.04        0.27      0.90 o 
  -1   5   2        0.13        0.17      1.03 o 
   0   5   2      231.49      220.67      3.54 o 
   1   5   2        9.35        6.30      1.69 o 
   2   5   2        7.07       11.17      1.46 o 
   3   5   2      554.99      566.65      6.14 o 
   4   5   2      215.27      216.73      4.72 o 
   5   5   2       37.92       37.08      2.42 o 
   6   5   2      553.77      542.80     10.22 o 
   7   5   2       88.88       88.81      6.60 o 
   8   5   2        0.76       -2.85      2.85 o 
   9   5   2        1.64        0.48      4.78 o 
  -8   6   2       35.66       35.65      4.84 o 
  -7   6   2       65.69       74.76      5.56 o 
  -6   6   2       58.09       68.28      3.75 o 
  -5   6   2      516.62      458.85      7.21 o 
  -4   6   2       56.44       65.34      2.80 o 
  -3   6   2       28.71       20.94      1.65 o 
  -2   6   2       59.68       68.51      2.07 o 
  -1   6   2        0.10       -1.15      1.15 o 
   0   6   2        2.21        1.65      1.38 o 
   1   6   2     1776.11     1742.05     17.92 o 
   2   6   2      184.94      176.04      3.68 o 
   3   6   2       36.15       36.93      2.52 o 
   4   6   2      521.56      542.97      8.01 o 
   5   6   2        0.67        5.98      2.83 o 
   6   6   2        0.10       -0.31      3.43 o 
   7   6   2       39.61       36.51      5.38 o 
   8   6   2      109.75      154.18     16.11 o 
  -7   7   2        0.86       10.41      7.93 o 
  -6   7   2        0.17       -0.51      3.18 o 
  -5   7   2        0.00        2.85      2.48 o 
  -4   7   2      519.27      473.83      8.96 o 
  -3   7   2        0.09        1.20      2.40 o 
  -2   7   2      144.18      151.90      3.87 o 
  -1   7   2      877.09      866.10     11.24 o 
   0   7   2       93.33       90.35      3.91 o 
   1   7   2     2008.87     2040.68     26.23 o 
   2   7   2      143.19      140.69      4.87 o 
   3   7   2       24.27       22.40      3.19 o 
   4   7   2       37.23       31.11      5.41 o 
   5   7   2        3.08        4.80      4.17 o 
   6   7   2        0.10       -4.16      5.29 o 
   7   7   2       56.70       70.57     10.90 o 
  -4   8   2       90.92       92.81     27.13 o 
  -3   8   2      604.44      593.29     14.69 o 
  -2   8   2      125.92      112.01      6.57 o 
  -1   8   2        0.12       -2.44      2.95 o 
   0   8   2        0.55       -3.82      3.82 o 
   1   8   2       16.58       15.62      5.45 o 
   2   8   2     1137.69     1125.78     45.84 o 
   3   8   2       63.86       42.62     12.14 o 
   4   8   2      172.22      186.10     19.33 o 
   5   8   2       29.63       17.84     10.90 o 
  -1   9   2        8.85        7.35      5.26 o 
   0   9   2       94.64      120.19     17.59 o 
   1   9   2        5.22        1.73      9.91 o 
   2   9   2       28.27       31.22     12.39 o 
 -11   1   3        8.92        9.40      4.13 o 
 -10   1   3      301.92      304.25      7.91 o 
  -9   1   3        0.02       -2.25      2.25 o 
  -8   1   3      341.89      347.88      6.28 o 
  -7   1   3      170.26      172.61      3.95 o 
  -6   1   3      623.76      626.29      6.92 o 
  -5   1   3       86.13       85.96      2.33 o 
  -4   1   3      429.33      370.39      3.95 o 
  -3   1   3        0.81        1.60      0.85 o 
  -2   1   3     1339.91     1275.46      8.99 o 
  -1   1   3     2880.17     2897.04     19.39 o 
   0   1   3      745.10      724.32      5.73 o 
   1   1   3     7054.95     6842.57     74.44 o 
   2   1   3    11653.58    11316.66    100.01 o 
   3   1   3      978.34      971.96     10.62 o 
   4   1   3      166.66      157.49      3.10 o 
   5   1   3     1168.85     1121.29     11.64 o 
   6   1   3      446.32      445.25      6.87 o 
   7   1   3       63.92       65.88      3.10 o 
   8   1   3        3.65        3.81      2.07 o 
   9   1   3        2.21        3.68      2.88 o 
  10   1   3       32.05       27.14      4.43 o 
  11   1   3      114.65      112.55      9.65 o 
 -11   2   3       18.27       19.58      4.97 o 
 -10   2   3        1.70        1.72      3.18 o 
  -9   2   3     1201.32     1221.07     22.71 o 
  -8   2   3      100.79      107.53      3.62 o 
  -7   2   3       45.98       45.98      2.58 o 
  -6   2   3       19.43       24.00      1.85 o 
  -5   2   3      260.65      248.67      3.76 o 
  -4   2   3      538.80      541.58      6.09 o 
  -3   2   3      703.44      688.42      5.70 o 
  -2   2   3        6.75        8.74      0.73 o 
  -1   2   3       65.93       64.60      1.70 o 
   0   2   3      114.03       83.69      1.52 o 
   1   2   3       94.52      102.19      2.36 o 
   2   2   3      349.06      369.92      4.97 o 
   3   2   3        5.66        6.65      1.17 o 
   4   2   3        4.42        8.75      1.26 o 
   5   2   3      584.16      617.08      6.94 o 
   6   2   3       96.60      108.97      3.40 o 
   7   2   3      393.33      405.13      8.19 o 
   8   2   3      128.29      114.20      4.65 o 
   9   2   3       94.05       94.09      5.88 o 
  10   2   3       10.87       13.04      5.10 o 
 -10   3   3       11.10        6.98      3.80 o 
  -9   3   3       16.78       17.96      3.04 o 
  -8   3   3      515.70      531.23      9.64 o 
  -7   3   3        6.19        6.18      1.92 o 
  -6   3   3       38.70       36.23      2.35 o 
  -5   3   3      108.75      101.69      2.71 o 
  -4   3   3      374.59      360.24      4.26 o 
  -3   3   3      213.99      239.17      2.89 o 
  -2   3   3     4615.81     4795.35     37.11 o 
  -1   3   3     1901.79     1945.34     15.61 o 
   0   3   3      207.13      233.62      3.06 o 
   1   3   3        2.03       -0.72      0.78 o 
   2   3   3     1273.27     1369.16     11.42 o 
   3   3   3      475.42      539.39      6.35 o 
   4   3   3      134.52      142.44      2.88 o 
   5   3   3        0.80       -0.58      1.24 o 
   6   3   3       81.68       82.29      3.37 o 
   7   3   3       15.38       13.91      3.28 o 
   8   3   3       21.64       17.28      2.93 o 
   9   3   3       20.76       22.91      3.60 o 
  10   3   3       15.40       20.83      6.63 o 
 -10   4   3        0.00        2.50      4.22 o 
  -9   4   3        7.80        3.53      3.33 o 
  -8   4   3       91.98      104.58      5.18 o 
  -7   4   3      192.62      180.54      5.01 o 
  -6   4   3       97.43      104.62      3.46 o 
  -5   4   3        1.52        2.17      1.24 o 
  -4   4   3      111.46      109.98      2.26 o 
  -3   4   3     1488.06     1578.12     13.80 o 
  -2   4   3      658.06      718.91      7.17 o 
  -1   4   3      283.14      304.76      3.25 o 
   0   4   3      150.40      153.34      2.92 o 
   1   4   3       12.18        6.31      1.33 o 
   2   4   3      204.84      225.25      3.27 o 
   3   4   3      775.55      822.87      8.30 o 
   4   4   3       95.39       91.76      3.56 o 
   5   4   3      144.60      143.19      3.46 o 
   6   4   3      141.83      137.23      4.14 o 
   7   4   3      302.74      293.96      8.68 o 
   8   4   3       90.81      101.25      5.41 o 
   9   4   3      278.15      253.72      9.76 o 
  10   4   3        3.86       -2.62      5.27 o 
  -9   5   3      129.91      142.35      8.54 o 
  -8   5   3       91.05       86.52      5.94 o 
  -7   5   3       12.08        7.03      2.36 o 
  -6   5   3       33.40       27.03      2.24 o 
  -5   5   3        3.79        3.57      1.47 o 
  -4   5   3        0.01        0.61      1.15 o 
  -3   5   3       65.97       78.62      2.80 o 
  -2   5   3      100.38       97.80      2.57 o 
  -1   5   3       87.98      100.37      2.11 o 
   0   5   3      209.97      202.05      3.67 o 
   1   5   3       27.37       30.72      2.32 o 
   2   5   3      104.75      116.74      2.98 o 
   3   5   3      121.06      109.06      2.64 o 
   4   5   3        0.27        0.03      1.31 o 
   5   5   3      216.73      232.51      4.74 o 
   6   5   3      111.41      114.04      5.02 o 
   7   5   3       42.69       44.37      4.06 o 
   8   5   3        0.41        3.06      4.40 o 
   9   5   3       29.86       23.67      7.33 o 
  -8   6   3        0.40       -3.35      3.35 o 
  -7   6   3       59.07       60.80      5.29 o 
  -6   6   3       44.92       33.48      3.24 o 
  -5   6   3       16.79       11.12      2.17 o 
  -4   6   3       39.75       45.40      2.83 o 
  -3   6   3       47.41       41.55      2.10 o 
  -2   6   3       85.32       81.92      2.31 o 
  -1   6   3      353.57      343.42      5.09 o 
   0   6   3       96.51      105.26      3.10 o 
   1   6   3      332.06      323.97      6.78 o 
   2   6   3      533.56      526.98      6.68 o 
   3   6   3       37.34       41.36      2.33 o 
   4   6   3       39.13       41.41      2.86 o 
   5   6   3       38.00       30.25      4.27 o 
   6   6   3       31.41       33.87      4.76 o 
   7   6   3       34.44       33.86      5.24 o 
   8   6   3       66.20       61.84      9.52 o 
  -7   7   3        0.23       -3.40      4.48 o 
  -6   7   3      150.69      182.09      8.90 o 
  -5   7   3       26.91       19.93      2.72 o 
  -4   7   3        5.59        9.61      2.52 o 
  -3   7   3      430.10      425.51      7.69 o 
  -2   7   3       39.40       37.62      2.63 o 
  -1   7   3       46.07       51.33      3.15 o 
   0   7   3     2331.62     2345.52     31.68 o 
   1   7   3      187.47      181.44      5.80 o 
   2   7   3      306.30      300.04     12.20 o 
   3   7   3        0.08        3.55      3.56 o 
   4   7   3       35.38       37.71      5.29 o 
   5   7   3       85.07       62.66      8.22 o 
   6   7   3        3.70        2.45      5.83 o 
   7   7   3       16.63       18.68      7.13 o 
  -4   8   3        2.54       13.38      8.67 o 
  -3   8   3        9.51        9.99      3.64 o 
  -2   8   3        4.21        6.07      2.42 o 
  -1   8   3       36.45       32.52      4.14 o 
   0   8   3       18.84       22.61      5.22 o 
   1   8   3        8.66        0.91      4.62 o 
   2   8   3        8.43       19.82      9.91 o 
   3   8   3       80.53       78.06     14.62 o 
   4   8   3       87.20      108.04     16.36 o 
   5   8   3       50.23       70.13     14.12 o 
  -1   9   3        3.47        9.11      6.73 o 
   0   9   3       48.17       35.68     12.39 o 
   1   9   3        4.18        2.97     10.66 o 
 -11   0   4      100.91      101.61     11.15 o 
 -10   0   4       60.00       72.02      6.55 o 
  -9   0   4       87.48      100.48      6.99 o 
  -8   0   4        6.55        4.78      2.70 o 
  -7   0   4       97.31       92.65      4.25 o 
  -6   0   4        3.16        7.24      2.04 o 
  -5   0   4      178.77      193.85      5.08 o 
  -4   0   4      298.06      339.98      6.41 o 
  -3   0   4     3227.29     3044.32     29.71 o 
  -2   0   4     5165.32     4901.08     43.39 o 
  -1   0   4    11920.40    12020.83     98.60 o 
   0   0   4     6967.87     6972.91     82.04 o 
   1   0   4     2767.92     2544.65     35.47 o 
   2   0   4       50.80       31.73      2.60 o 
   3   0   4       41.42       48.22      3.40 o 
   4   0   4     1950.11     2026.30     27.46 o 
   5   0   4       68.15       39.65      3.23 o 
   6   0   4     1031.52     1087.66     17.79 o 
   7   0   4       29.26       33.16      4.02 o 
   8   0   4       94.59       94.07      5.76 o 
   9   0   4       20.02       21.19      6.63 o 
  10   0   4       69.15       60.20     10.28 o 
  11   0   4        2.20        3.01      5.95 o 
 -11   1   4       35.93       33.84      5.82 o 
 -10   1   4      481.83      483.70      9.92 o 
  -9   1   4       32.03       36.10      3.77 o 
  -8   1   4      113.38      119.55      4.13 o 
  -7   1   4       47.55       47.21      3.01 o 
  -6   1   4      358.56      395.00      5.41 o 
  -5   1   4      394.21      379.31      4.74 o 
  -4   1   4      882.63      855.43      7.27 o 
  -3   1   4      163.78      205.23      2.72 o 
  -2   1   4    12593.37    12415.47     76.34 o 
  -1   1   4     7251.17     7198.12     45.59 o 
   0   1   4     6135.28     5982.61     42.32 o 
   1   1   4      787.21      763.73      9.32 o 
   2   1   4     2261.01     2254.57     21.47 o 
   3   1   4     9624.19     9574.17     85.64 o 
   4   1   4      423.74      394.80      5.68 o 
   5   1   4       10.76        9.60      1.70 o 
   6   1   4      355.50      352.96      6.15 o 
   7   1   4      488.14      496.40     10.01 o 
   8   1   4        8.18       10.02      2.29 o 
   9   1   4        1.53        1.47      2.79 o 
  10   1   4        7.05        6.02      4.04 o 
 -11   2   4       17.75       25.52      5.90 o 
 -10   2   4        5.95        9.23      3.29 o 
  -9   2   4      621.61      625.66     10.92 o 
  -8   2   4      166.91      172.64      5.32 o 
  -7   2   4     1312.37     1327.48     15.63 o 
  -6   2   4      212.00      213.92      3.78 o 
  -5   2   4      127.01      116.53      2.99 o 
  -4   2   4     4892.43     5026.06     35.30 o 
  -3   2   4     1670.58     1737.17     12.70 o 
  -2   2   4     9614.11     9762.84     68.24 o 
  -1   2   4     1665.80     1595.14     13.05 o 
   0   2   4      114.18      116.40      1.81 o 
   1   2   4      768.19      772.67      8.34 o 
   2   2   4     1920.21     1858.17     19.07 o 
   3   2   4     1041.38     1019.28     10.65 o 
   4   2   4      448.76      490.80      7.53 o 
   5   2   4      129.00      130.15      3.34 o 
   6   2   4      671.52      662.22      8.59 o 
   7   2   4       23.98       28.17      2.56 o 
   8   2   4      242.36      270.00      6.94 o 
   9   2   4      223.35      227.66      9.27 o 
  10   2   4        0.17       -3.59      4.23 o 
 -10   3   4        1.16        1.13      3.53 o 
  -9   3   4       31.31       32.51      3.39 o 
  -8   3   4      147.02      143.00      5.17 o 
  -7   3   4       57.88       60.23      3.04 o 
  -6   3   4       33.16       32.57      2.67 o 
  -5   3   4       37.48       39.93      1.96 o 
  -4   3   4      892.47      937.92      8.13 o 
  -3   3   4        2.35       10.35      1.05 o 
  -2   3   4      482.90      501.72      5.77 o 
  -1   3   4      155.66      168.89      2.81 o 
   0   3   4       21.48       18.01      1.07 o 
   1   3   4     2499.01     2522.91     22.37 o 
   2   3   4      209.51      212.11      3.89 o 
   3   3   4      117.34      137.72      2.95 o 
   4   3   4      251.46      218.13      3.83 o 
   5   3   4        0.13        3.03      1.22 o 
   6   3   4      216.79      200.56      4.64 o 
   7   3   4       11.25       10.87      2.05 o 
   8   3   4       65.66       63.98      4.99 o 
   9   3   4        3.02        4.14      3.43 o 
  10   3   4       33.23       23.66      6.63 o 
 -10   4   4        1.20        5.06      4.17 o 
  -9   4   4       11.27        9.27      3.27 o 
  -8   4   4       32.24       34.93      3.54 o 
  -7   4   4      297.53      333.83      6.04 o 
  -6   4   4       86.53       83.56      3.10 o 
  -5   4   4      103.59       92.38      3.29 o 
  -4   4   4       42.02       40.56      1.78 o 
  -3   4   4      466.18      464.44      5.91 o 
  -2   4   4        0.46        0.50      1.17 o 
  -1   4   4        0.01        0.66      0.76 o 
   0   4   4     1334.92     1382.59     12.34 o 
   1   4   4      900.62      908.62      9.97 o 
   2   4   4        0.33        0.83      0.92 o 
   3   4   4      129.24      153.31      2.89 o 
   4   4   4       52.52       46.98      2.21 o 
   5   4   4      251.64      246.65      4.47 o 
   6   4   4      513.83      503.27      7.94 o 
   7   4   4     1051.53     1028.93     18.60 o 
   8   4   4      468.14      478.00     10.45 o 
   9   4   4       20.40       20.44      4.69 o 
  -9   5   4        0.14        0.38      3.85 o 
  -8   5   4      182.52      189.38      8.32 o 
  -7   5   4        9.74       14.92      2.38 o 
  -6   5   4       11.55       12.33      1.83 o 
  -5   5   4      255.34      242.85      5.74 o 
  -4   5   4       97.98       93.73      3.01 o 
  -3   5   4        1.20       -1.06      1.57 o 
  -2   5   4      297.89      287.63      4.54 o 
  -1   5   4      136.28      141.68      2.68 o 
   0   5   4     1032.29     1097.32     11.26 o 
   1   5   4      825.16      813.21     10.31 o 
   2   5   4       45.31       48.71      2.11 o 
   3   5   4      720.60      730.50      8.07 o 
   4   5   4      231.72      231.50      4.25 o 
   5   5   4       39.05       36.51      2.46 o 
   6   5   4       18.08       21.85      2.90 o 
   7   5   4      411.14      431.92     12.27 o 
   8   5   4      147.73      161.92      8.51 o 
   9   5   4        6.65        7.85      8.92 o 
  -8   6   4        6.97        7.17      4.42 o 
  -7   6   4       18.09       25.41      4.17 o 
  -6   6   4       29.65       26.23      2.68 o 
  -5   6   4       34.81       35.62      3.34 o 
  -4   6   4        5.62        4.08      2.41 o 
  -3   6   4      118.94      113.93      3.72 o 
  -2   6   4      418.18      400.91      5.55 o 
  -1   6   4        1.58        2.25      1.39 o 
   0   6   4      837.00      838.60      9.36 o 
   1   6   4        0.47        1.72      1.70 o 
   2   6   4       49.62       48.29      2.32 o 
   3   6   4      395.35      388.28      5.73 o 
   4   6   4      706.44      706.88     12.21 o 
   5   6   4       47.01       54.23      5.14 o 
   6   6   4      135.92      133.41      7.67 o 
   7   6   4      391.57      388.49     22.41 o 
   8   6   4       52.50       72.10     10.02 o 
  -7   7   4       35.73       35.64      7.90 o 
  -6   7   4       61.75       52.32      6.77 o 
  -5   7   4      122.04      107.64      8.28 o 
  -4   7   4       38.82       43.36      5.40 o 
  -3   7   4      113.24      122.15      6.71 o 
  -2   7   4      235.57      247.75      6.57 o 
  -1   7   4        1.75       -0.92      1.98 o 
   0   7   4      529.09      565.59     10.36 o 
   1   7   4      792.47      811.94     12.37 o 
   2   7   4       36.89       34.36      4.03 o 
   3   7   4       19.95       17.63      4.12 o 
   4   7   4      198.26      199.42     15.29 o 
   5   7   4       22.82       30.45      6.96 o 
   6   7   4       12.00       17.35      7.68 o 
  -5   8   4       52.56       38.41     11.40 o 
  -4   8   4        0.11        1.73      7.68 o 
  -3   8   4       17.71       16.36      8.67 o 
  -2   8   4        8.60        6.23      4.96 o 
  -1   8   4       51.54       54.44      4.25 o 
   0   8   4       26.55       38.39     12.27 o 
   1   8   4       65.76       50.80     13.13 o 
   2   8   4        1.97       -6.20      8.67 o 
   3   8   4        4.74       10.41      9.91 o 
   4   8   4       73.79      104.57     16.11 o 
   5   8   4      140.44      149.92     19.08 o 
  -1   9   4        3.90        7.47      6.90 o 
   0   9   4        3.35        9.42     10.90 o 
   1   9   4       26.37       37.67     12.39 o 
 -11   1   5        0.01       -0.65      3.95 o 
 -10   1   5        1.25       -2.60      2.60 o 
  -9   1   5        0.04        1.06      2.50 o 
  -8   1   5      339.53      343.72      6.22 o 
  -7   1   5        4.03        5.20      1.68 o 
  -6   1   5       16.20        9.42      1.54 o 
  -5   1   5      115.45      108.48      3.65 o 
  -4   1   5       38.64       35.57      1.60 o 
  -3   1   5     1507.95     1532.86     11.85 o 
  -2   1   5     3750.08     3611.31     22.43 o 
  -1   1   5     2464.86     2483.27     16.52 o 
   0   1   5     2594.00     2520.02     20.11 o 
   1   1   5     2427.86     2410.28     25.82 o 
   2   1   5     1847.89     1820.36     19.17 o 
   3   1   5       47.82       42.08      2.19 o 
   4   1   5     1629.71     1695.08     17.79 o 
   5   1   5      453.72      404.97      6.66 o 
   6   1   5        0.14        1.09      1.69 o 
   7   1   5      222.45      245.57      5.59 o 
   8   1   5      418.55      399.87      7.91 o 
   9   1   5       43.53       45.08      4.43 o 
  10   1   5       26.44       18.86      5.54 o 
 -11   2   5        4.67        6.90      4.54 o 
 -10   2   5        5.12        2.97      3.30 o 
  -9   2   5        4.63        3.02      2.60 o 
  -8   2   5      294.42      308.02      6.21 o 
  -7   2   5      119.95      118.40      3.58 o 
  -6   2   5      622.22      615.25      7.13 o 
  -5   2   5      107.87      116.94      3.92 o 
  -4   2   5        2.17        2.96      1.05 o 
  -3   2   5      834.59      831.97      6.89 o 
  -2   2   5     1904.37     1883.82     13.42 o 
  -1   2   5        0.87        1.02      0.77 o 
   0   2   5      208.45      201.37      2.52 o 
   1   2   5      538.10      533.17      6.44 o 
   2   2   5       90.49      106.36      2.96 o 
   3   2   5      821.67      852.79      9.37 o 
   4   2   5     1518.61     1582.46     15.94 o 
   5   2   5     1035.18     1024.41     11.13 o 
   6   2   5      525.68      525.21      7.53 o 
   7   2   5        9.48        6.07      2.06 o 
   8   2   5        3.90        2.59      2.43 o 
   9   2   5        5.22        5.77      3.16 o 
  10   2   5        7.17        1.86      4.41 o 
 -10   3   5       23.95       32.61      4.80 o 
  -9   3   5        0.49        1.16      2.81 o 
  -8   3   5       38.31       40.27      3.49 o 
  -7   3   5      127.37      123.34      3.67 o 
  -6   3   5     1273.49     1253.29     14.54 o 
  -5   3   5       33.53       34.31      1.83 o 
  -4   3   5      478.51      458.20      5.06 o 
  -3   3   5      386.47      406.61      4.73 o 
  -2   3   5      287.80      275.32      3.82 o 
  -1   3   5     1113.08     1056.55     10.45 o 
   0   3   5      416.58      443.16      4.43 o 
   1   3   5        5.52        7.23      1.31 o 
   2   3   5     1346.72     1465.70     14.43 o 
   3   3   5        0.67       -0.91      1.10 o 
   4   3   5        1.39        0.60      1.28 o 
   5   3   5       56.55       60.25      2.54 o 
   6   3   5     1176.46     1156.48     17.32 o 
   7   3   5      732.04      701.04     12.09 o 
   8   3   5       25.91       25.61      3.90 o 
   9   3   5        3.42        0.71      3.26 o 
  10   3   5        2.20       -4.12      4.76 o 
 -10   4   5       40.47       35.23      6.72 o 
  -9   4   5       29.19       27.67      4.45 o 
  -8   4   5      358.41      371.88      7.84 o 
  -7   4   5        5.47        5.53      1.87 o 
  -6   4   5      194.02      198.52      4.66 o 
  -5   4   5      220.47      237.11      3.84 o 
  -4   4   5       69.80       63.06      2.75 o 
  -3   4   5        8.08        9.67      1.63 o 
  -2   4   5        0.22        2.37      1.25 o 
  -1   4   5     1716.79     1781.55     15.69 o 
   0   4   5        0.11        1.47      0.91 o 
   1   4   5      363.96      380.21      5.16 o 
   2   4   5        4.29        6.38      1.26 o 
   3   4   5       82.58       71.16      3.06 o 
   4   4   5      334.32      315.45      6.01 o 
   5   4   5      508.59      507.01      8.00 o 
   6   4   5      347.25      337.60      7.07 o 
   7   4   5       42.22       48.74      4.55 o 
   8   4   5      512.41      561.95     13.01 o 
   9   4   5       42.59       47.86      5.66 o 
  -9   5   5      109.67      130.66      8.03 o 
  -8   5   5       79.42       97.92      7.34 o 
  -7   5   5      203.47      218.35      5.48 o 
  -6   5   5       59.14       56.68      2.48 o 
  -5   5   5       88.47       97.51      4.75 o 
  -4   5   5      126.12      127.21      4.22 o 
  -3   5   5       46.70       47.69      2.43 o 
  -2   5   5      388.52      400.60      5.27 o 
  -1   5   5      780.77      780.22      8.27 o 
   0   5   5       17.03       23.51      1.93 o 
   1   5   5      984.65      988.24     10.35 o 
   2   5   5      522.31      512.42      6.88 o 
   3   5   5      489.76      472.88      6.85 o 
   4   5   5      468.45      470.86      6.96 o 
   5   5   5        8.85        7.61      2.59 o 
   6   5   5      134.12      155.85      6.47 o 
   7   5   5       55.99       64.54      4.96 o 
   8   5   5       38.98       30.95      6.12 o 
  -8   6   5        1.46        3.76      4.14 o 
  -7   6   5      122.75      117.83      6.61 o 
  -6   6   5       89.42       94.42      7.53 o 
  -5   6   5        0.19        1.48      2.82 o 
  -4   6   5        6.81        7.04      2.48 o 
  -3   6   5      134.49      137.39      4.53 o 
  -2   6   5        3.03        3.39      1.56 o 
  -1   6   5        0.01       -0.34      1.20 o 
   0   6   5      249.74      253.84      4.28 o 
   1   6   5      721.71      681.02      8.75 o 
   2   6   5       85.89       95.75      5.38 o 
   3   6   5      162.65      182.41      5.30 o 
   4   6   5       94.52       95.68      5.28 o 
   5   6   5       33.69       28.99      4.42 o 
   6   6   5      142.10      141.20     12.57 o 
   7   6   5       36.14       29.79      8.21 o 
   8   6   5        9.01       11.15     10.16 o 
  -7   7   5        2.74       -1.32      7.06 o 
  -6   7   5       80.86       78.43      7.89 o 
  -5   7   5       60.58       63.50      7.15 o 
  -4   7   5       21.82       20.48      5.08 o 
  -3   7   5      489.82      485.34     11.21 o 
  -2   7   5        4.13        5.45      3.57 o 
  -1   7   5       67.80       63.30      4.65 o 
   0   7   5       14.25       13.88      2.39 o 
   1   7   5        4.46        1.57      3.58 o 
   2   7   5       32.29       34.97      4.15 o 
   3   7   5      200.76      218.26      9.61 o 
   4   7   5       78.96       78.85      7.05 o 
   5   7   5       61.46       51.06     12.27 o 
   6   7   5        8.95        4.41      8.18 o 
  -5   8   5        6.49       -2.73      8.18 o 
  -4   8   5      161.02      155.62     18.09 o 
  -3   8   5      393.74      426.72     26.02 o 
  -2   8   5       73.76       61.72     11.52 o 
  -1   8   5       74.45       77.59      4.20 o 
   0   8   5       22.09       31.57      5.32 o 
   1   8   5       74.85       60.22     13.38 o 
   2   8   5      220.41      228.48     22.80 o 
   3   8   5      277.84      257.72     24.04 o 
   4   8   5       18.26       14.37     10.90 o 
 -11   0   6       21.11       26.90      7.83 o 
 -10   0   6        0.01       -2.43      3.80 o 
  -9   0   6       97.99       92.77      6.75 o 
  -8   0   6       15.83       19.46      3.38 o 
  -7   0   6      541.82      501.70     27.12 o 
  -6   0   6     1340.14     1326.28     22.75 o 
  -5   0   6      230.67      278.59      6.86 o 
  -4   0   6     3374.66     3509.03     40.07 o 
  -3   0   6      457.95      525.13      7.54 o 
  -2   0   6      257.19      224.77      3.59 o 
  -1   0   6     1903.22     1828.62     18.41 o 
   0   0   6       10.32       21.00      2.10 o 
   1   0   6     1259.74     1353.83     20.69 o 
   2   0   6        3.65        0.32      1.98 o 
   3   0   6      226.34      245.70      6.97 o 
   4   0   6     1727.48     1746.08     27.82 o 
   5   0   6      969.98      968.76     18.24 o 
   6   0   6       41.21       45.61      5.43 o 
   7   0   6     1052.04     1087.81     24.27 o 
   8   0   6      922.89      912.25     21.03 o 
   9   0   6       51.21       44.80     13.88 o 
  10   0   6      111.77       95.36     10.69 o 
 -11   1   6       40.62       43.29      8.66 o 
 -10   1   6       83.13       84.83      4.96 o 
  -9   1   6        0.15        2.26      2.49 o 
  -8   1   6       59.14       66.38      3.42 o 
  -7   1   6        7.26        6.39      1.84 o 
  -6   1   6      117.70      116.50      3.22 o 
  -5   1   6     1122.29     1078.76     10.28 o 
  -4   1   6      206.41      214.37      3.23 o 
  -3   1   6      878.34      866.14      8.58 o 
  -2   1   6      389.62      385.68      3.63 o 
  -1   1   6       66.79       55.69      1.44 o 
   0   1   6      216.26      246.05      3.51 o 
   1   1   6       21.23       21.93      1.57 o 
   2   1   6     1547.40     1543.30     16.87 o 
   3   1   6     1742.30     1761.10     18.06 o 
   4   1   6        5.51        3.43      1.58 o 
   5   1   6      667.52      687.24     10.14 o 
   6   1   6      441.27      455.90      7.31 o 
   7   1   6        1.43       -1.74      1.91 o 
   8   1   6       13.33       16.09      2.64 o 
   9   1   6        0.07        3.21      3.16 o 
  10   1   6       67.41       61.55      8.49 o 
 -10   2   6      171.92      190.02      8.17 o 
  -9   2   6       71.29       69.98      4.37 o 
  -8   2   6       28.93       25.72      2.84 o 
  -7   2   6       89.18       85.51      3.39 o 
  -6   2   6        5.45        3.99      1.56 o 
  -5   2   6       24.87       25.11      1.74 o 
  -4   2   6      583.84      596.69      5.92 o 
  -3   2   6      684.54      710.96      6.21 o 
  -2   2   6     3795.27     3858.20     27.15 o 
  -1   2   6      407.04      475.48      4.62 o 
   0   2   6     1074.70     1087.15      9.08 o 
   1   2   6     4227.76     4283.03     33.76 o 
   2   2   6      452.67      491.25      7.76 o 
   3   2   6      238.38      222.34      4.19 o 
   4   2   6      271.38      264.19      4.75 o 
   5   2   6      119.72      116.20      3.55 o 
   6   2   6      110.11      109.23      3.81 o 
   7   2   6      160.39      153.19      4.96 o 
   8   2   6        0.75       -2.57      2.79 o 
   9   2   6       61.01       54.35      5.33 o 
  10   2   6        0.04        2.02      5.33 o 
 -10   3   6       38.46       37.83      5.02 o 
  -9   3   6        1.02        1.44      2.95 o 
  -8   3   6      191.10      184.99      7.09 o 
  -7   3   6      180.27      180.61      4.30 o 
  -6   3   6       30.61       32.89      2.27 o 
  -5   3   6       69.24       67.56      2.36 o 
  -4   3   6       75.11       62.43      2.16 o 
  -3   3   6      158.25      180.70      2.81 o 
  -2   3   6      312.70      301.60      4.54 o 
  -1   3   6     1585.17     1720.67     13.23 o 
   0   3   6       20.77       20.05      1.17 o 
   1   3   6       76.09       81.15      2.28 o 
   2   3   6      139.66      136.08      3.28 o 
   3   3   6      230.30      226.67      4.35 o 
   4   3   6       13.23        8.24      1.56 o 
   5   3   6        8.49       11.36      1.79 o 
   6   3   6        0.44        1.64      1.92 o 
   7   3   6       48.91       52.11      4.79 o 
   8   3   6        0.02        2.98      3.17 o 
   9   3   6      287.22      287.69     11.17 o 
  10   3   6        9.93       16.88      7.31 o 
 -10   4   6        5.61        1.60      5.30 o 
  -9   4   6        6.69        1.56      3.30 o 
  -8   4   6        3.80        3.09      2.49 o 
  -7   4   6        1.31        4.71      1.85 o 
  -6   4   6       22.76       22.05      2.22 o 
  -5   4   6       32.81       29.90      2.25 o 
  -4   4   6       56.17       50.75      2.79 o 
  -3   4   6      296.57      323.83      5.16 o 
  -2   4   6      258.39      254.35      5.06 o 
  -1   4   6       43.44       36.79      1.72 o 
   0   4   6     2003.51     2003.97     16.75 o 
   1   4   6      118.74      102.27      2.74 o 
   2   4   6        4.31        3.43      1.38 o 
   3   4   6      747.63      734.71      8.88 o 
   4   4   6      216.49      209.92      6.05 o 
   5   4   6      186.99      186.26      6.02 o 
   6   4   6      188.57      182.29      6.80 o 
   7   4   6        2.76       -2.77      2.77 o 
   8   4   6        0.47       -3.27      3.27 o 
   9   4   6       48.27       57.28      8.91 o 
  -9   5   6       25.71       14.93      4.55 o 
  -8   5   6       22.24       23.53      3.73 o 
  -7   5   6       11.90       11.55      2.83 o 
  -6   5   6       24.69       23.03      2.87 o 
  -5   5   6       40.39       45.25      3.14 o 
  -4   5   6       55.49       56.84      5.43 o 
  -3   5   6        9.37       12.04      1.91 o 
  -2   5   6        1.62        3.89      1.69 o 
  -1   5   6      955.97      978.23     10.46 o 
   0   5   6       94.38      105.19      2.39 o 
   1   5   6       26.21       34.83      2.48 o 
   2   5   6       16.97       22.26      1.56 o 
   3   5   6       95.31      100.99      3.29 o 
   4   5   6     1988.88     2029.10     21.36 o 
   5   5   6      456.14      445.71      9.85 o 
   6   5   6        6.00       11.60      3.72 o 
   7   5   6      561.73      585.19     12.95 o 
   8   5   6        0.28        2.70      4.69 o 
  -8   6   6       57.12       50.33     10.52 o 
  -7   6   6      114.80       98.69      6.22 o 
  -6   6   6      203.05      175.19      7.07 o 
  -5   6   6       64.62       50.00      5.16 o 
  -4   6   6       23.12       21.28      3.13 o 
  -3   6   6        6.79        9.64      2.47 o 
  -2   6   6      123.49      123.92      3.69 o 
  -1   6   6      285.01      275.50      6.48 o 
   0   6   6      152.90      153.21      5.26 o 
   1   6   6      421.48      412.28      6.91 o 
   2   6   6      947.64      945.69     14.18 o 
   3   6   6      193.28      190.16      7.58 o 
   4   6   6       16.20       11.40      4.44 o 
   5   6   6       35.72       43.98      5.99 o 
   6   6   6       19.82       20.08      5.62 o 
   7   6   6        8.32        0.25      6.38 o 
  -7   7   6       18.22       16.25      7.35 o 
  -6   7   6        0.23       -4.19      4.19 o 
  -5   7   6       19.34       16.12      5.22 o 
  -4   7   6      160.03      155.64      9.87 o 
  -3   7   6      205.62      178.34      8.94 o 
  -2   7   6      100.37       87.19      8.60 o 
  -1   7   6       64.82       69.28      7.92 o 
   0   7   6       83.04       87.09      5.09 o 
   1   7   6       77.81       70.24      5.99 o 
   2   7   6        0.02       -0.91      4.20 o 
   3   7   6        0.31       -3.49      3.51 o 
   4   7   6      159.04      184.42     17.84 o 
   5   7   6       12.05       11.60      6.37 o 
   6   7   6       42.90       51.45      9.05 o 
  -5   8   6        7.72       22.05     10.41 o 
  -4   8   6       12.26       12.89      9.42 o 
  -3   8   6        2.32       -4.51      6.57 o 
  -2   8   6       43.50       48.64     24.41 o 
  -1   8   6        8.14        8.92     10.41 o 
   0   8   6        8.75       19.38     13.01 o 
   1   8   6        2.01        3.96     10.41 o 
   2   8   6        0.13        2.97      9.17 o 
   3   8   6        3.12       18.09     11.40 o 
   4   8   6       57.58       63.69     15.36 o 
 -11   1   7      294.78      317.58     14.28 o 
 -10   1   7       99.10       98.82      6.20 o 
  -9   1   7      128.04      126.06      5.42 o 
  -8   1   7        4.02        5.99      2.20 o 
  -7   1   7       39.22       40.15      2.74 o 
  -6   1   7      299.62      305.70      5.06 o 
  -5   1   7      161.43      181.37      3.50 o 
  -4   1   7      257.11      239.55      3.55 o 
  -3   1   7      443.94      531.53      5.07 o 
  -2   1   7      105.48       95.24      1.92 o 
  -1   1   7      164.76      165.23      2.53 o 
   0   1   7      367.46      361.34      4.58 o 
   1   1   7       98.77       87.22      2.73 o 
   2   1   7       34.75       36.80      2.28 o 
   3   1   7     1925.66     1847.11     20.39 o 
   4   1   7      212.46      205.85      4.52 o 
   5   1   7      194.97      205.03      5.28 o 
   6   1   7       13.90       18.06      2.45 o 
   7   1   7      121.76      105.16      4.27 o 
   8   1   7       25.06       24.86      3.15 o 
   9   1   7       22.58       14.64      3.56 o 
  10   1   7        4.87        7.64      5.09 o 
 -10   2   7        0.02       -3.08      3.08 o 
  -9   2   7       22.28       20.17      3.24 o 
  -8   2   7      136.71      123.33      4.72 o 
  -7   2   7       47.52       52.37      2.86 o 
  -6   2   7       16.41       16.74      1.97 o 
  -5   2   7      213.02      228.95      3.88 o 
  -4   2   7      236.32      240.05      3.82 o 
  -3   2   7      101.94       88.56      2.34 o 
  -2   2   7      635.25      614.50      5.98 o 
  -1   2   7       28.25       35.06      1.55 o 
   0   2   7     3354.55     3531.47     29.33 o 
   1   2   7       34.36       29.25      1.54 o 
   2   2   7      557.44      541.25      7.33 o 
   3   2   7     3282.83     3361.25     36.57 o 
   4   2   7      584.06      563.28      8.01 o 
   5   2   7      438.84      431.25      8.11 o 
   6   2   7        0.12       -1.58      1.80 o 
   7   2   7       44.87       49.31      3.15 o 
   8   2   7       30.86       32.47      3.88 o 
   9   2   7       24.66       27.54      4.47 o 
  10   2   7       10.94        0.77      5.82 o 
 -10   3   7       68.21       76.39      6.42 o 
  -9   3   7        3.61        5.97      3.13 o 
  -8   3   7      385.00      374.33      7.49 o 
  -7   3   7      357.69      357.13      6.13 o 
  -6   3   7       32.11       25.64      2.12 o 
  -5   3   7      288.42      298.32      4.50 o 
  -4   3   7       41.14       52.43      1.83 o 
  -3   3   7      172.25      152.57      2.87 o 
  -2   3   7      106.84      108.57      2.08 o 
  -1   3   7        2.55        1.79      0.87 o 
   0   3   7      311.90      376.38      4.39 o 
   1   3   7      834.70      851.84      9.08 o 
   2   3   7      186.64      164.03      3.56 o 
   3   3   7      159.33      176.05      3.96 o 
   4   3   7      511.29      495.84      7.73 o 
   5   3   7      661.51      661.65      8.44 o 
   6   3   7       74.63       64.31      3.52 o 
   7   3   7      271.22      276.14      7.83 o 
   8   3   7      212.11      195.33      8.29 o 
   9   3   7       45.20       36.37      4.89 o 
  -9   4   7        1.56       -3.25      3.25 o 
  -8   4   7      115.37      118.15      5.01 o 
  -7   4   7      322.28      324.60      6.64 o 
  -6   4   7      658.14      673.11      8.69 o 
  -5   4   7     1250.82     1204.50     12.92 o 
  -4   4   7      346.04      349.08      5.58 o 
  -3   4   7      115.35      113.20      3.85 o 
  -2   4   7      218.82      200.67      4.16 o 
  -1   4   7        8.29        6.84      1.14 o 
   0   4   7       96.78       90.27      3.25 o 
   1   4   7       31.25       36.71      2.03 o 
   2   4   7       12.78       13.35      1.66 o 
   3   4   7       58.24       68.87      3.13 o 
   4   4   7        7.15        5.36      1.85 o 
   5   4   7      463.72      444.14      8.02 o 
   6   4   7        0.02       -1.82      3.11 o 
   7   4   7        4.91        5.26      3.11 o 
   8   4   7       17.20        8.25      3.42 o 
   9   4   7       14.40       18.85      5.87 o 
  -9   5   7        1.35       -2.27      4.50 o 
  -8   5   7       51.91       62.29      4.82 o 
  -7   5   7      585.53      600.85     10.53 o 
  -6   5   7        0.54       -2.50      2.59 o 
  -5   5   7       94.26       89.29      3.87 o 
  -4   5   7      207.24      221.30      5.72 o 
  -3   5   7       43.17       41.49      3.17 o 
  -2   5   7      610.18      584.63      8.60 o 
  -1   5   7      178.80      190.17      3.73 o 
   0   5   7      122.01      128.11      3.59 o 
   1   5   7       93.30       92.58      4.21 o 
   2   5   7        8.17        7.49      1.49 o 
   3   5   7        7.97        4.94      1.54 o 
   4   5   7      556.93      539.94      9.18 o 
   5   5   7      129.71      144.52      8.62 o 
   6   5   7      399.38      406.41     10.04 o 
   7   5   7        0.00       -0.10      3.15 o 
   8   5   7       59.86       58.97     11.03 o 
  -8   6   7        6.68        4.73      4.67 o 
  -7   6   7       16.58       11.30      3.80 o 
  -6   6   7        0.78        2.11      3.67 o 
  -5   6   7        1.24        0.23      3.22 o 
  -4   6   7       42.04       35.71      4.47 o 
  -3   6   7        5.42        3.14      2.75 o 
  -2   6   7      301.98      288.42      7.53 o 
  -1   6   7      784.31      809.24     12.83 o 
   0   6   7      772.29      778.94     11.05 o 
   1   6   7       99.92      109.34      5.56 o 
   2   6   7        9.40        7.02      2.78 o 
   3   6   7      911.71      954.80     26.88 o 
   4   6   7       28.31       27.72      6.94 o 
   5   6   7      245.07      251.03     11.45 o 
   6   6   7        0.73        0.36     10.78 o 
   7   6   7       14.07       17.59     10.90 o 
  -6   7   7        2.57       -1.16      5.18 o 
  -5   7   7        1.84       -2.13      5.12 o 
  -4   7   7       10.74        3.19      4.28 o 
  -3   7   7       38.25       29.54      7.58 o 
  -2   7   7        1.53        5.60      4.52 o 
  -1   7   7      368.04      382.90     16.37 o 
   0   7   7       40.76       43.21      3.74 o 
   1   7   7       56.00       55.54      4.83 o 
   2   7   7      128.26      156.97     19.70 o 
   3   7   7        5.12       -2.81      4.58 o 
   4   7   7       69.49       67.53     13.38 o 
   5   7   7        0.40        5.43      6.38 o 
   6   7   7        6.20        4.24      6.97 o 
  -4   8   7       29.94       46.59     12.39 o 
  -3   8   7      120.96      117.27     12.41 o 
  -2   8   7       35.61       30.14      7.90 o 
  -1   8   7       25.34       11.15     10.90 o 
   0   8   7       48.08       47.42      3.83 o 
   1   8   7       10.36        4.46      9.91 o 
   2   8   7       27.79       33.21     12.64 o 
   3   8   7       11.72       21.06     11.89 o 
 -11   0   8      573.37      571.85     23.88 o 
 -10   0   8       58.40       64.89      7.62 o 
  -9   0   8      177.44      187.45      9.25 o 
  -8   0   8      114.10      101.81      7.75 o 
  -7   0   8       44.80       36.86      6.94 o 
  -6   0   8     2104.31     2038.13     33.40 o 
  -5   0   8      268.81      256.17      6.19 o 
  -4   0   8      254.04      280.77      8.15 o 
  -3   0   8     6466.46     6673.68     67.76 o 
  -2   0   8      550.55      566.04      6.75 o 
  -1   0   8     1340.71     1369.91     17.18 o 
   0   0   8        0.50        0.74      1.56 o 
   1   0   8        3.61        4.22      2.19 o 
   2   0   8        1.17        2.32      2.44 o 
   3   0   8      328.27      317.89      8.42 o 
   4   0   8        0.01        2.56      3.22 o 
   5   0   8        1.31       -0.88      2.74 o 
   6   0   8       12.35       13.12      3.58 o 
   7   0   8      556.90      560.20     17.19 o 
   8   0   8        2.79        0.35      3.81 o 
   9   0   8      543.54      532.48     21.54 o 
  10   0   8      323.25      359.07     25.52 o 
 -10   1   8      139.64      149.32      7.40 o 
  -9   1   8       85.94       87.67      4.81 o 
  -8   1   8       73.28       74.41      4.22 o 
  -7   1   8       69.03       68.18      3.26 o 
  -6   1   8      414.10      418.24      6.36 o 
  -5   1   8      229.57      249.51      4.65 o 
  -4   1   8       54.79       49.19      1.88 o 
  -3   1   8      480.62      529.62      5.40 o 
  -2   1   8      218.84      231.82      2.91 o 
  -1   1   8      803.54      822.01      7.16 o 
   0   1   8       41.61       40.15      1.81 o 
   1   1   8      489.12      461.01      6.45 o 
   2   1   8        0.01        0.58      1.56 o 
   3   1   8     1181.20     1288.95     15.43 o 
   4   1   8       94.10       99.49      4.70 o 
   5   1   8        0.04        0.39      1.95 o 
   6   1   8        0.75        0.84      2.10 o 
   7   1   8        8.80        7.42      2.22 o 
   8   1   8      432.07      437.31     11.56 o 
   9   1   8       13.88        5.43      4.12 o 
  10   1   8       56.28       55.21      7.53 o 
 -10   2   8      320.75      316.43      9.61 o 
  -9   2   8        1.84        2.07      2.69 o 
  -8   2   8       24.87       26.66      3.09 o 
  -7   2   8        2.01        2.55      1.87 o 
  -6   2   8       32.79       45.63      2.58 o 
  -5   2   8       86.54       97.56      2.68 o 
  -4   2   8     1019.95     1001.10      9.40 o 
  -3   2   8     1563.78     1513.60     12.56 o 
  -2   2   8     1033.88     1076.25      9.40 o 
  -1   2   8        9.62       16.96      1.16 o 
   0   2   8      302.91      339.97      4.52 o 
   1   2   8     1978.76     2065.23     18.45 o 
   2   2   8      650.54      657.89      8.61 o 
   3   2   8       38.70       34.93      2.16 o 
   4   2   8      171.65      183.61      4.44 o 
   5   2   8      644.28      609.72      9.09 o 
   6   2   8        8.73        5.38      2.07 o 
   7   2   8        0.57        3.67      2.44 o 
   8   2   8       71.67       68.66      5.58 o 
   9   2   8        1.84        1.29      3.50 o 
 -10   3   8        2.41       -0.96      3.45 o 
  -9   3   8      103.60      103.39      5.61 o 
  -8   3   8      393.16      389.31      7.68 o 
  -7   3   8      102.94       99.55      3.62 o 
  -6   3   8      260.06      260.55      4.93 o 
  -5   3   8       31.22       30.54      2.14 o 
  -4   3   8     1049.78     1060.93      9.91 o 
  -3   3   8      145.70      146.26      4.16 o 
  -2   3   8      332.15      308.69      3.87 o 
  -1   3   8      243.16      294.87      3.83 o 
   0   3   8       80.10       92.61      2.52 o 
   1   3   8     2066.81     2205.22     19.41 o 
   2   3   8       85.02       84.24      2.93 o 
   3   3   8       16.76       20.41      2.07 o 
   4   3   8      549.60      566.26      8.14 o 
   5   3   8       35.94       34.81      2.72 o 
   6   3   8     1189.26     1140.23     15.49 o 
   7   3   8       31.76       30.57      4.01 o 
   8   3   8       43.83       41.82      4.62 o 
   9   3   8        9.75        6.08      7.44 o 
  -9   4   8       45.33       47.38      8.79 o 
  -8   4   8        0.73        1.72      2.66 o 
  -7   4   8      384.49      389.14      9.06 o 
  -6   4   8       10.24       12.23      1.66 o 
  -5   4   8      154.77      152.99      3.57 o 
  -4   4   8     1052.51     1042.92     13.38 o 
  -3   4   8       24.55       20.05      1.86 o 
  -2   4   8      151.01      169.32      4.68 o 
  -1   4   8      329.01      337.79      5.12 o 
   0   4   8       78.55       81.44      2.21 o 
   1   4   8      100.73       96.54      3.03 o 
   2   4   8       17.42       21.93      2.57 o 
   3   4   8       21.08       27.46      2.33 o 
   4   4   8      191.56      190.29      6.43 o 
   5   4   8      103.81       98.10      4.91 o 
   6   4   8      106.82      115.41      7.55 o 
   7   4   8      357.44      359.99     11.11 o 
   8   4   8        0.96        2.23      3.85 o 
  -9   5   8       68.12       62.42      9.82 o 
  -8   5   8        5.85        3.59      5.79 o 
  -7   5   8      206.69      209.01      6.13 o 
  -6   5   8       85.89       87.67      4.42 o 
  -5   5   8       38.89       39.72      3.17 o 
  -4   5   8        8.48        6.57      2.86 o 
  -3   5   8      234.67      249.36      6.32 o 
  -2   5   8      449.10      447.24      8.29 o 
  -1   5   8      196.49      203.84      4.70 o 
   0   5   8       10.18       12.74      1.64 o 
   1   5   8      147.47      150.29      3.90 o 
   2   5   8        7.54       10.29      1.55 o 
   3   5   8      440.94      409.20      7.02 o 
   4   5   8       52.49       47.32      4.54 o 
   5   5   8       62.74       72.77      5.33 o 
   6   5   8       16.15       17.93      3.57 o 
   7   5   8       70.18       60.01      7.55 o 
   8   5   8        4.62       -4.04      6.31 o 
  -7   6   8       22.47       25.31      4.59 o 
  -6   6   8       37.70       33.85      5.15 o 
  -5   6   8      211.82      210.05      9.18 o 
  -4   6   8       33.09       42.67      5.47 o 
  -3   6   8       25.65       29.40      4.21 o 
  -2   6   8      739.02      703.72     16.25 o 
  -1   6   8     1062.95     1101.51     24.92 o 
   0   6   8      127.41      116.17      4.76 o 
   1   6   8       13.67       12.55      2.64 o 
   2   6   8        5.22        3.20      3.21 o 
   3   6   8      172.08      151.34     10.36 o 
   4   6   8      339.13      339.61     39.40 o 
   5   6   8       22.11       29.81      5.86 o 
   6   6   8       46.58       37.69      8.50 o 
   7   6   8       56.27       59.65      9.59 o 
  -6   7   8       31.47       48.95     11.95 o 
  -5   7   8        1.30        0.47      4.58 o 
  -4   7   8       22.88       20.63      5.54 o 
  -3   7   8       39.09       51.13      8.43 o 
  -2   7   8       91.76       82.20      8.33 o 
  -1   7   8      137.15      136.74     24.16 o 
   0   7   8        0.05       -1.35      2.17 o 
   1   7   8       17.27       22.25      3.71 o 
   2   7   8        0.32       -2.72      4.11 o 
   3   7   8        5.40       12.64     10.41 o 
   4   7   8        0.06       -1.24      9.66 o 
   5   7   8      226.49      228.68     27.26 o 
  -4   8   8      106.83      142.98     18.59 o 
  -3   8   8       68.49       76.93     17.22 o 
  -2   8   8       26.99       21.46      8.11 o 
  -1   8   8        5.87        6.94      9.66 o 
   0   8   8        1.33        4.31      2.22 o 
   1   8   8        0.70       -0.74      9.66 o 
   2   8   8       26.62       30.73     11.89 o 
   3   8   8        5.00        6.44     10.90 o 
 -10   1   9      138.83      146.39      8.15 o 
  -9   1   9        0.53       -1.92      2.48 o 
  -8   1   9        8.43        5.55      2.53 o 
  -7   1   9       87.53       84.95      3.66 o 
  -6   1   9      294.88      296.01      5.36 o 
  -5   1   9       48.68       59.02      2.46 o 
  -4   1   9      663.70      713.98      7.17 o 
  -3   1   9       51.31       44.06      1.95 o 
  -2   1   9      927.48      961.17      8.31 o 
  -1   1   9       10.19        8.07      1.24 o 
   0   1   9      433.59      450.96      5.44 o 
   1   1   9      687.51      692.84      8.76 o 
   2   1   9        0.02       -1.34      1.45 o 
   3   1   9        4.26        1.94      1.62 o 
   4   1   9      530.28      534.46      8.83 o 
   5   1   9       62.98       54.93      3.50 o 
   6   1   9       80.33       76.07      4.18 o 
   7   1   9      206.62      198.25      5.89 o 
   8   1   9        0.77        1.39      3.10 o 
   9   1   9        9.28        7.56      4.29 o 
 -10   2   9       70.84       79.48      5.96 o 
  -9   2   9       34.07       27.25      3.91 o 
  -8   2   9        1.44        1.37      2.43 o 
  -7   2   9        0.75       -0.92      2.26 o 
  -6   2   9        3.02        6.00      1.78 o 
  -5   2   9        0.49        0.25      1.30 o 
  -4   2   9     1123.85     1091.62      9.88 o 
  -3   2   9     1632.96     1542.63     14.08 o 
  -2   2   9      793.52      864.63      8.41 o 
  -1   2   9      395.64      416.78      4.37 o 
   0   2   9      648.23      685.37      7.54 o 
   1   2   9     2536.85     2693.41     23.64 o 
   2   2   9      825.47      842.91      9.89 o 
   3   2   9        7.12        8.99      1.70 o 
   4   2   9      935.55      922.53     12.37 o 
   5   2   9     2191.02     2148.48     23.23 o 
   6   2   9       46.67       41.40      3.66 o 
   7   2   9       16.98       13.61      2.95 o 
   8   2   9       81.23       90.05      6.27 o 
   9   2   9        0.14       -1.50      3.36 o 
 -10   3   9      235.95      246.98     12.91 o 
  -9   3   9        1.05        0.96      3.05 o 
  -8   3   9      533.12      527.86      9.74 o 
  -7   3   9       84.63       80.70      3.94 o 
  -6   3   9      185.31      196.38      5.52 o 
  -5   3   9     2910.78     2836.55     24.20 o 
  -4   3   9      232.94      254.40      3.95 o 
  -3   3   9       18.78       16.86      1.27 o 
  -2   3   9       54.14       52.62      1.82 o 
  -1   3   9       53.33       60.28      2.48 o 
   0   3   9        1.14        3.35      1.26 o 
   1   3   9       34.03       32.03      1.74 o 
   2   3   9      155.31      160.01      4.42 o 
   3   3   9       30.32       29.87      2.31 o 
   4   3   9        0.63       -0.18      1.53 o 
   5   3   9       34.39       46.73      3.86 o 
   6   3   9     1206.49     1161.25     19.91 o 
   7   3   9       11.73        9.19      4.56 o 
   8   3   9       53.89       53.04      5.11 o 
   9   3   9       31.83       36.02      5.45 o 
  -9   4   9        5.36        3.35      3.76 o 
  -8   4   9        2.88        0.51      2.44 o 
  -7   4   9      414.15      411.41      7.59 o 
  -6   4   9      110.81      102.90      3.76 o 
  -5   4   9      436.55      430.35      9.74 o 
  -4   4   9      370.24      377.16      6.96 o 
  -3   4   9       14.87       15.14      2.20 o 
  -2   4   9      182.10      173.56      4.05 o 
  -1   4   9      282.31      271.03      4.67 o 
   0   4   9        0.07       -0.66      1.24 o 
   1   4   9        6.80        8.42      1.66 o 
   2   4   9      185.99      176.20      5.67 o 
   3   4   9      211.96      224.38      5.39 o 
   4   4   9       75.81       73.87      4.05 o 
   5   4   9      901.04      936.66     18.26 o 
   6   4   9       51.92       58.35      5.98 o 
   7   4   9      151.92      164.02     10.59 o 
   8   4   9        0.94       -0.65      3.65 o 
  -8   5   9        1.86        8.63      4.83 o 
  -7   5   9        0.37       -1.09      2.26 o 
  -6   5   9        0.32       -2.32      2.32 o 
  -5   5   9      292.36      272.63      6.63 o 
  -4   5   9       64.70       57.63      4.35 o 
  -3   5   9      471.43      448.82      9.76 o 
  -2   5   9     1027.56     1002.21     16.13 o 
  -1   5   9      206.08      201.79      4.51 o 
   0   5   9       78.16       76.42      3.24 o 
   1   5   9       22.27       24.08      2.24 o 
   2   5   9      855.71      833.40     10.71 o 
   3   5   9        0.08        1.94      2.37 o 
   4   5   9     1210.20     1156.45     20.39 o 
   5   5   9        1.15       -3.53      3.53 o 
   6   5   9        0.65       -4.15      4.15 o 
   7   5   9        0.01       -3.90      6.07 o 
  -7   6   9       91.56      106.30      8.06 o 
  -6   6   9        0.49        0.76      4.65 o 
  -5   6   9       85.64       86.52      8.12 o 
  -4   6   9       21.35       13.78      3.93 o 
  -3   6   9       23.38       22.04      4.05 o 
  -2   6   9      150.03      140.24      9.32 o 
  -1   6   9        7.31       13.48      5.93 o 
   0   6   9       23.75       26.97      3.16 o 
   1   6   9       73.27       71.99      4.18 o 
   2   6   9        4.78        9.36      3.53 o 
   3   6   9        1.59        2.76      4.63 o 
   4   6   9       16.57       14.41      9.04 o 
   5   6   9      162.76      150.67     19.08 o 
   6   6   9        0.30        1.12      6.60 o 
  -6   7   9       11.82       15.50      5.91 o 
  -5   7   9        8.90        5.59      5.12 o 
  -4   7   9       91.80       75.08      6.91 o 
  -3   7   9       17.10       18.01      5.76 o 
  -2   7   9        0.51       -0.51      4.55 o 
  -1   7   9        2.60        5.91      6.07 o 
   0   7   9        2.02        3.13      2.37 o 
   1   7   9       71.33       78.88      7.39 o 
   2   7   9       29.21       19.58     11.15 o 
   3   7   9        8.17        9.66     10.66 o 
   4   7   9      179.19      165.53     20.57 o 
   5   7   9      103.23      104.03     11.53 o 
  -3   8   9        7.55       -0.88      8.55 o 
  -2   8   9       22.32       13.24      8.18 o 
  -1   8   9      302.63      361.35     34.20 o 
   0   8   9        7.35       -1.24      9.91 o 
   1   8   9       25.34       14.62     10.66 o 
   2   8   9       11.65       27.51     12.64 o 
 -10   0  10       25.83       22.46      7.19 o 
  -9   0  10      170.06      147.44      8.37 o 
  -8   0  10      414.59      375.76     11.58 o 
  -7   0  10       26.42       24.68      3.48 o 
  -6   0  10      266.30      272.13      6.97 o 
  -5   0  10       10.31       14.17      2.33 o 
  -4   0  10      664.44      686.33     17.29 o 
  -3   0  10        0.14       -1.82      1.82 o 
  -2   0  10        6.57        2.16      1.88 o 
  -1   0  10     1245.12     1188.20     21.15 o 
   0   0  10     1501.84     1547.75     18.40 o 
   1   0  10      161.89      159.48      5.82 o 
   2   0  10      717.80      753.20     14.74 o 
   3   0  10      225.66      227.13      6.76 o 
   4   0  10       17.44       19.92      3.59 o 
   5   0  10      135.70      141.64      7.42 o 
   6   0  10      208.32      205.05      8.72 o 
   7   0  10      140.95      150.59      8.59 o 
   8   0  10      500.54      441.71     15.61 o 
   9   0  10       79.81       67.90     13.88 o 
 -10   1  10      131.70      147.35      9.32 o 
  -9   1  10      122.57      121.79      5.56 o 
  -8   1  10       61.37       63.72      4.05 o 
  -7   1  10        0.06        3.49      2.11 o 
  -6   1  10      357.98      359.65      6.30 o 
  -5   1  10       41.15       42.58      2.38 o 
  -4   1  10      117.09      110.03      2.92 o 
  -3   1  10      271.58      308.16      4.18 o 
  -2   1  10      361.89      393.15      5.07 o 
  -1   1  10       13.75       11.98      1.40 o 
   0   1  10       13.56       19.93      1.67 o 
   1   1  10        0.11       -0.49      1.40 o 
   2   1  10      301.51      356.38      6.08 o 
   3   1  10      432.54      399.92      7.74 o 
   4   1  10       20.86       24.46      2.61 o 
   5   1  10      144.86      171.34      6.23 o 
   6   1  10        4.41        4.58      2.40 o 
   7   1  10        2.59        8.58      3.28 o 
   8   1  10       67.07       52.07      8.30 o 
   9   1  10        3.07       -0.82      7.93 o 
 -10   2  10        4.40        3.55      3.84 o 
  -9   2  10        0.32       -2.87      2.87 o 
  -8   2  10      380.33      370.96      8.62 o 
  -7   2  10       65.41       67.22      5.27 o 
  -6   2  10       42.38       39.39      3.38 o 
  -5   2  10        7.57        7.65      1.66 o 
  -4   2  10       15.03       13.39      1.47 o 
  -3   2  10        1.90        0.25      1.43 o 
  -2   2  10       16.09       17.82      1.47 o 
  -1   2  10      137.88      146.25      2.69 o 
   0   2  10       63.68       62.78      2.35 o 
   1   2  10     1299.43     1358.62     14.02 o 
   2   2  10      138.43      125.44      3.34 o 
   3   2  10       50.62       51.29      4.14 o 
   4   2  10      858.25      829.90     11.71 o 
   5   2  10       11.68        9.91      3.11 o 
   6   2  10      279.88      253.12     12.08 o 
   7   2  10       36.20       32.89      4.73 o 
   8   2  10        0.19        0.98      3.40 o 
   9   2  10        6.49       13.01      4.48 o 
  -9   3  10       48.44       44.84      6.63 o 
  -8   3  10      113.03      108.14      5.05 o 
  -7   3  10        1.36       -1.24      2.17 o 
  -6   3  10       44.01       48.39      2.68 o 
  -5   3  10     2146.60     2120.21     20.94 o 
  -4   3  10      568.12      540.32      6.46 o 
  -3   3  10      233.20      218.47      3.75 o 
  -2   3  10       18.62       19.71      1.55 o 
  -1   3  10      189.28      203.19      3.66 o 
   0   3  10      336.00      351.02      4.77 o 
   1   3  10      212.40      217.96      3.45 o 
   2   3  10       44.82       45.91      2.47 o 
   3   3  10        2.93        6.24      2.05 o 
   4   3  10        2.88        1.33      1.60 o 
   5   3  10      829.19      801.73     15.41 o 
   6   3  10       89.09       97.73      7.69 o 
   7   3  10        0.01        3.69      3.59 o 
   8   3  10       26.73       31.43      4.76 o 
  -9   4  10       51.40       55.54      5.55 o 
  -8   4  10        6.27        3.88      3.05 o 
  -7   4  10        6.90        3.84      2.25 o 
  -6   4  10       19.48       23.48      2.42 o 
  -5   4  10      108.37      100.44      3.96 o 
  -4   4  10      753.24      766.87     11.12 o 
  -3   4  10       67.33       68.94      3.63 o 
  -2   4  10      207.58      204.45      4.46 o 
  -1   4  10      575.47      573.00      6.95 o 
   0   4  10       78.49       81.88      3.10 o 
   1   4  10        9.10        6.57      1.81 o 
   2   4  10      341.13      349.48      5.97 o 
   3   4  10       28.92       19.83      3.18 o 
   4   4  10       23.74       27.24      4.44 o 
   5   4  10      272.12      282.11     10.94 o 
   6   4  10        2.48        1.47      3.35 o 
   7   4  10       11.70       12.51      4.72 o 
   8   4  10       78.36       90.01      8.33 o 
  -8   5  10        0.67        6.51      4.94 o 
  -7   5  10      122.75      131.58      7.41 o 
  -6   5  10      222.89      219.87      8.85 o 
  -5   5  10        3.21        1.12      3.09 o 
  -4   5  10      461.00      486.36      8.85 o 
  -3   5  10      293.71      297.02      7.37 o 
  -2   5  10      578.68      550.33     11.69 o 
  -1   5  10      262.38      244.25      5.06 o 
   0   5  10      131.53      121.55      5.61 o 
   1   5  10       22.54       26.45      2.41 o 
   2   5  10        4.67        5.67      2.35 o 
   3   5  10      141.03      155.45      7.49 o 
   4   5  10      394.31      425.44     12.68 o 
   5   5  10       13.47        9.27      3.98 o 
   6   5  10       22.34       11.40     10.16 o 
   7   5  10      129.71      145.43     13.49 o 
  -7   6  10       21.55       10.55      6.84 o 
  -6   6  10        5.54        8.54      4.79 o 
  -5   6  10       39.87       34.95      5.09 o 
  -4   6  10       35.27       30.82      4.80 o 
  -3   6  10        4.62        4.99      4.69 o 
  -2   6  10      399.88      386.12     14.10 o 
  -1   6  10        0.53       -3.57      4.81 o 
   0   6  10       48.92       43.64      3.73 o 
   1   6  10       22.42       26.58      3.13 o 
   2   6  10     1067.48     1041.75     28.47 o 
   3   6  10      580.99      568.80     34.57 o 
   4   6  10       13.11       11.89      9.91 o 
   5   6  10       53.66       39.15     12.39 o 
   6   6  10       61.94       59.36      9.59 o 
  -5   7  10       78.80       92.91      9.10 o 
  -4   7  10      111.21      123.39     10.06 o 
  -3   7  10       29.30       26.21      6.34 o 
  -2   7  10       46.20       39.83      6.76 o 
  -1   7  10        0.62        7.98      6.19 o 
   0   7  10        3.34        0.05      2.87 o 
   1   7  10       83.79       90.81     12.76 o 
   2   7  10       60.47       73.35     14.37 o 
   3   7  10       16.33        8.43     10.66 o 
   4   7  10       59.35       47.33     14.12 o 
  -2   8  10        3.69       -3.03      6.38 o 
  -1   8  10        0.17        4.91      6.92 o 
   0   8  10        1.52       -2.73      9.91 o 
   1   8  10       11.40       -1.73     10.90 o 
 -10   1  11        7.73       12.15      8.76 o 
  -9   1  11       13.43        6.75      3.22 o 
  -8   1  11       71.48       66.65      4.39 o 
  -7   1  11        2.82       -0.72      2.29 o 
  -6   1  11      223.88      212.50      5.02 o 
  -5   1  11        1.63        1.55      1.62 o 
  -4   1  11       30.24       37.94      2.05 o 
  -3   1  11       19.22       20.85      1.70 o 
  -2   1  11       17.24       27.95      2.42 o 
  -1   1  11     1272.97     1328.82     11.99 o 
   0   1  11      378.11      360.55      5.27 o 
   1   1  11      123.53      123.29      4.95 o 
   2   1  11        1.09       -1.75      1.75 o 
   3   1  11      324.98      332.12      6.72 o 
   4   1  11       40.95       41.54      3.16 o 
   5   1  11        6.74       13.27      2.66 o 
   6   1  11      328.78      336.74      9.09 o 
   7   1  11       12.14       14.07      4.72 o 
   8   1  11        0.02       -3.47      3.47 o 
   9   1  11        6.50       -5.20      5.20 o 
 -10   2  11        1.03        3.08      4.35 o 
  -9   2  11        4.06        4.62      3.50 o 
  -8   2  11        4.53        1.03      2.64 o 
  -7   2  11        0.71       -1.76      2.26 o 
  -6   2  11       57.53       58.24      3.09 o 
  -5   2  11        2.65        2.11      1.81 o 
  -4   2  11        2.57        3.21      1.38 o 
  -3   2  11      293.58      286.89      5.13 o 
  -2   2  11      432.90      464.12      5.77 o 
  -1   2  11       38.00       45.79      1.89 o 
   0   2  11      154.71      178.59      3.86 o 
   1   2  11     1050.16     1046.75     11.67 o 
   2   2  11        1.71        2.83      1.58 o 
   3   2  11        0.16        1.08      1.81 o 
   4   2  11      257.67      258.95      6.98 o 
   5   2  11      137.43      113.21      5.80 o 
   6   2  11       18.88       17.61      4.68 o 
   7   2  11       37.23       46.52      6.32 o 
   8   2  11       33.95       26.00      4.50 o 
  -9   3  11       20.19       17.81      3.94 o 
  -8   3  11      106.77      120.26      5.95 o 
  -7   3  11       53.03       57.67      3.77 o 
  -6   3  11       62.24       64.56      3.12 o 
  -5   3  11      360.75      365.32      6.09 o 
  -4   3  11      579.95      543.33      7.47 o 
  -3   3  11      197.84      195.62      3.50 o 
  -2   3  11        5.26        6.03      1.54 o 
  -1   3  11       52.54       55.44      2.62 o 
   0   3  11        4.40        4.71      1.20 o 
   1   3  11      118.77      130.18      3.67 o 
   2   3  11       20.01       22.95      2.19 o 
   3   3  11        1.05        1.90      1.43 o 
   4   3  11        0.00       -1.65      1.65 o 
   5   3  11      146.93      127.42      8.24 o 
   6   3  11      213.81      197.21     12.38 o 
   7   3  11        0.14       -4.07      4.07 o 
   8   3  11       87.23      102.89      6.87 o 
  -9   4  11      149.90      162.25      9.79 o 
  -8   4  11        3.78        3.13      3.18 o 
  -7   4  11       49.59       50.11      3.57 o 
  -6   4  11       72.06       69.83      4.48 o 
  -5   4  11      153.90      152.25      4.57 o 
  -4   4  11     1288.20     1256.14     14.63 o 
  -3   4  11      460.34      456.68      7.61 o 
  -2   4  11       12.80       13.60      1.70 o 
  -1   4  11       11.73       11.47      1.79 o 
   0   4  11       70.74       84.72      3.23 o 
   1   4  11       92.10      101.26      4.28 o 
   2   4  11        4.72        3.28      2.13 o 
   3   4  11        7.95        6.54      2.11 o 
   4   4  11        2.11        0.22      3.93 o 
   5   4  11        0.99       -2.03      5.21 o 
   6   4  11      701.85      658.95     20.85 o 
   7   4  11      359.26      375.43     22.30 o 
  -8   5  11      103.95      119.27     12.60 o 
  -7   5  11        8.65        6.47      4.29 o 
  -6   5  11       26.97       23.17      4.37 o 
  -5   5  11      291.29      296.34     10.61 o 
  -4   5  11       52.78       44.17      3.50 o 
  -3   5  11     1334.35     1263.61     18.86 o 
  -2   5  11       13.01        9.95      3.55 o 
  -1   5  11      125.74      112.91      4.03 o 
   0   5  11       85.61       96.13      5.35 o 
   1   5  11      140.89      149.09      7.10 o 
   2   5  11       17.62       20.04      3.58 o 
   3   5  11      134.22      134.66     10.29 o 
   4   5  11        1.96        1.00     11.77 o 
   5   5  11       42.92       51.23      8.29 o 
   6   5  11       31.09       28.00     11.65 o 
   7   5  11        0.50       -0.76      6.91 o 
  -6   6  11       33.15       30.22      5.50 o 
  -5   6  11       53.41       50.19      5.84 o 
  -4   6  11       17.83       19.64      4.57 o 
  -3   6  11       50.28       42.90      6.62 o 
  -2   6  11       31.89       30.84      9.32 o 
  -1   6  11       68.98       68.76      8.85 o 
   0   6  11       43.19       33.28      3.48 o 
   1   6  11      139.11      134.37      8.22 o 
   2   6  11      123.21      123.53      9.90 o 
   3   6  11      659.11      641.82     33.95 o 
   4   6  11       96.15       79.79     14.87 o 
   5   6  11        1.41        3.47     10.16 o 
  -5   7  11        0.92        5.99      9.57 o 
  -4   7  11       17.85       12.65      5.96 o 
  -3   7  11      137.60      134.92     11.01 o 
  -2   7  11       10.20        7.74      5.94 o 
  -1   7  11       22.34       11.42     28.87 o 
   0   7  11        2.93       -0.08      2.90 o 
   1   7  11        5.57       -0.74      9.66 o 
   2   7  11       49.40       33.95     11.89 o 
   3   7  11      112.87       93.92     16.85 o 
   4   7  11       32.59       49.07     14.12 o 
 -10   0  12        0.91       -6.88      9.91 o 
  -9   0  12        2.37        6.78      4.90 o 
  -8   0  12       26.92       23.80      4.70 o 
  -7   0  12      592.67      578.06     14.58 o 
  -6   0  12       16.83       19.07      3.37 o 
  -5   0  12      107.95       96.02      5.64 o 
  -4   0  12      109.52      121.52      9.65 o 
  -3   0  12      279.88      295.92      6.79 o 
  -2   0  12       59.49       44.06      3.14 o 
  -1   0  12      572.92      588.43     10.00 o 
   0   0  12       73.27       68.96      3.46 o 
   1   0  12      533.54      526.35     10.54 o 
   2   0  12       10.14        8.16      3.06 o 
   3   0  12      156.87      152.61      8.48 o 
   4   0  12      173.51      184.28      8.12 o 
   5   0  12      409.42      403.18     12.38 o 
   6   0  12      137.20      122.83     10.94 o 
   7   0  12       75.15       53.77     11.65 o 
   8   0  12       21.06       23.79      9.42 o 
 -10   1  12       13.30        9.32      6.82 o 
  -9   1  12        0.97       -0.77      3.55 o 
  -8   1  12      189.98      177.82      6.38 o 
  -7   1  12      153.17      148.13      5.59 o 
  -6   1  12      139.20      130.86      4.39 o 
  -5   1  12        5.26        0.46      1.78 o 
  -4   1  12       81.07       84.71      2.94 o 
  -3   1  12        2.00        5.14      1.67 o 
  -2   1  12      677.10      663.88      7.61 o 
  -1   1  12     2374.11     2334.24     19.52 o 
   0   1  12        1.82        4.09      1.42 o 
   1   1  12      109.56      112.71      3.60 o 
   2   1  12      124.33      118.82      4.41 o 
   3   1  12       60.27       55.87      3.69 o 
   4   1  12      271.28      259.09      7.56 o 
   5   1  12        4.16        2.52      2.53 o 
   6   1  12       77.48       83.47      6.08 o 
   7   1  12      115.67      109.81      8.90 o 
   8   1  12        0.08        6.74      4.75 o 
  -9   2  12        1.59       -2.00      3.14 o 
  -8   2  12      235.15      251.84      7.78 o 
  -7   2  12       37.43       29.04      3.23 o 
  -6   2  12      332.61      321.02      6.64 o 
  -5   2  12      692.76      668.98      9.58 o 
  -4   2  12      378.29      366.47      6.16 o 
  -3   2  12        1.26        1.60      1.47 o 
  -2   2  12      106.31       88.81      3.28 o 
  -1   2  12      137.77      137.42      3.12 o 
   0   2  12      104.69      109.67      3.30 o 
   1   2  12      217.35      234.11      4.94 o 
   2   2  12        0.35        2.73      1.91 o 
   3   2  12       35.73       26.71      2.95 o 
   4   2  12      297.46      286.69      8.01 o 
   5   2  12      935.46      948.24     20.31 o 
   6   2  12        2.62        1.36      4.56 o 
   7   2  12      103.81      104.29     10.95 o 
   8   2  12       92.09      102.11      8.00 o 
  -9   3  12       13.21       11.10      3.83 o 
  -8   3  12       16.01       19.45      3.85 o 
  -7   3  12      746.21      717.23     11.58 o 
  -6   3  12       28.10       21.14      2.68 o 
  -5   3  12       41.69       31.53      2.54 o 
  -4   3  12       68.89       73.96      3.04 o 
  -3   3  12      246.31      239.08      5.01 o 
  -2   3  12      193.66      201.86      4.60 o 
  -1   3  12      198.65      187.77      5.98 o 
   0   3  12       20.49       14.19      2.40 o 
   1   3  12       34.94       38.97      2.27 o 
   2   3  12       15.54       14.17      1.78 o 
   3   3  12       15.94       17.89      2.05 o 
   4   3  12       35.18       36.08      3.84 o 
   5   3  12      256.47      254.54     10.82 o 
   6   3  12        1.06       -2.91      4.62 o 
   7   3  12        3.35        1.42      4.20 o 
   8   3  12      133.71      111.37      9.29 o 
  -8   4  12      174.60      176.42      8.86 o 
  -7   4  12      245.62      271.13      6.83 o 
  -6   4  12      297.55      292.72      6.24 o 
  -5   4  12      257.04      263.52      5.93 o 
  -4   4  12     1180.30     1159.13     12.94 o 
  -3   4  12        0.07       -1.43      1.50 o 
  -2   4  12       41.75       43.85      2.68 o 
  -1   4  12      143.87      149.32      5.26 o 
   0   4  12        0.36       -1.07      2.48 o 
   1   4  12       40.07       38.99      2.55 o 
   2   4  12      413.07      414.80      6.90 o 
   3   4  12        8.61        7.60      2.70 o 
   4   4  12      177.88      183.99      9.72 o 
   5   4  12       26.51       28.80      6.79 o 
   6   4  12      145.77      149.89      9.85 o 
   7   4  12       40.08       17.21     12.39 o 
  -7   5  12        2.13       10.36      6.78 o 
  -6   5  12        7.47       16.10      8.64 o 
  -5   5  12       43.63       48.86      5.68 o 
  -4   5  12       58.73       76.45      6.31 o 
  -3   5  12     1091.96     1124.27     23.13 o 
  -2   5  12      118.19       95.88      6.32 o 
  -1   5  12      541.31      580.39     10.26 o 
   0   5  12        0.30        3.87      2.51 o 
   1   5  12      109.50       93.22      5.61 o 
   2   5  12      681.94      615.21     23.05 o 
   3   5  12       66.25       48.53      7.56 o 
   4   5  12      139.27      137.48     11.60 o 
   5   5  12        1.21       -8.18      9.17 o 
   6   5  12        4.52        7.68     10.16 o 
  -6   6  12        1.49        4.90      9.66 o 
  -5   6  12       56.02       67.00      7.61 o 
  -4   6  12        3.23        0.07      5.12 o 
  -3   6  12        3.18       -4.28      4.28 o 
  -2   6  12      234.39      199.40     11.82 o 
  -1   6  12      179.15      174.76     13.14 o 
   0   6  12      130.76      125.39      8.29 o 
   1   6  12       97.08      112.13     10.53 o 
   2   6  12       96.72       98.13     16.11 o 
   3   6  12       15.44       19.08     10.66 o 
   4   6  12        6.92        8.67      9.91 o 
   5   6  12      127.58      123.16     19.08 o 
  -4   7  12       25.73       26.51      6.77 o 
  -3   7  12        1.64       -4.94      4.94 o 
  -2   7  12       27.28       44.68      9.13 o 
  -1   7  12        9.80        2.02      7.93 o 
   0   7  12       31.83       32.63      4.41 o 
   1   7  12        0.35        2.73      9.66 o 
   2   7  12       13.68        5.45      9.91 o 
   3   7  12        1.88       -5.95      9.42 o 
  -9   1  13      136.26      121.01      7.49 o 
  -8   1  13        5.76        5.45      3.22 o 
  -7   1  13      189.42      176.60      6.14 o 
  -6   1  13        0.19       -0.55      2.34 o 
  -5   1  13      121.74      110.71      3.91 o 
  -4   1  13       39.71       47.62      3.08 o 
  -3   1  13       80.96       73.84      3.31 o 
  -2   1  13       92.56       90.27      3.26 o 
  -1   1  13      501.06      534.53      7.75 o 
   0   1  13      160.71      164.10      3.78 o 
   1   1  13      345.97      350.12      6.35 o 
   2   1  13     1575.28     1546.85     24.49 o 
   3   1  13      117.24      115.58      6.90 o 
   4   1  13      764.14      792.86     14.35 o 
   5   1  13       35.85       31.44      4.17 o 
   6   1  13        0.84        1.78      7.70 o 
   7   1  13       19.42       15.12      9.42 o 
   8   1  13       67.33       80.93     10.07 o 
  -9   2  13       11.80       16.12      4.58 o 
  -8   2  13       20.99       32.60      4.44 o 
  -7   2  13       15.57       10.01      2.86 o 
  -6   2  13        4.32        3.39      2.41 o 
  -5   2  13        5.84        6.16      2.25 o 
  -4   2  13      990.71      994.76     13.47 o 
  -3   2  13      519.59      518.71      7.69 o 
  -2   2  13        0.77        0.11      1.37 o 
  -1   2  13      255.01      287.02      4.78 o 
   0   2  13        5.40        1.66      1.71 o 
   1   2  13       51.17       55.07      3.17 o 
   2   2  13       21.67       23.95      2.60 o 
   3   2  13      119.61      120.77      5.76 o 
   4   2  13      117.70      122.38      9.08 o 
   5   2  13       19.68       25.67      4.55 o 
   6   2  13        4.09       11.40      7.68 o 
   7   2  13       97.49      103.09     15.36 o 
   8   2  13        6.21       11.35      6.03 o 
  -9   3  13        3.17        8.18      8.92 o 
  -8   3  13       30.41       28.86      4.31 o 
  -7   3  13        0.01       -2.48      2.48 o 
  -6   3  13      575.27      549.62      9.64 o 
  -5   3  13      893.32      841.10     11.85 o 
  -4   3  13      566.71      547.31      8.72 o 
  -3   3  13        2.51        3.06      1.92 o 
  -2   3  13      138.35      136.81      4.17 o 
  -1   3  13      458.04      442.57      7.71 o 
   0   3  13      122.63      112.67      3.45 o 
   1   3  13       80.33       85.73      3.22 o 
   2   3  13        5.62        8.49      2.06 o 
   3   3  13      199.57      189.36      7.19 o 
   4   3  13       19.30       17.37      3.65 o 
   5   3  13       85.58       70.29      6.97 o 
   6   3  13       87.84       86.78     11.77 o 
   7   3  13      267.65      267.38     14.71 o 
  -8   4  13        8.70       14.75      4.75 o 
  -7   4  13      653.15      696.25     15.69 o 
  -6   4  13      240.42      224.52      6.53 o 
  -5   4  13        4.39        6.21      2.02 o 
  -4   4  13      265.13      266.49      5.34 o 
  -3   4  13      112.27      122.45      3.75 o 
  -2   4  13      404.03      393.53      7.12 o 
  -1   4  13      105.00      112.73      4.96 o 
   0   4  13      115.38      110.59      6.58 o 
   1   4  13      128.84      126.92      6.30 o 
   2   4  13      424.79      435.30     10.14 o 
   3   4  13       36.90       24.51      4.84 o 
   4   4  13       35.75       42.94      7.45 o 
   5   4  13      226.13      211.12     31.60 o 
   6   4  13      274.18      289.44     24.04 o 
  -7   5  13        5.55       15.29      6.09 o 
  -6   5  13       11.71       11.45      5.06 o 
  -5   5  13       24.57       17.26      3.75 o 
  -4   5  13       44.86       46.51      4.90 o 
  -3   5  13      247.20      252.83     15.51 o 
  -2   5  13      158.55      171.25      6.05 o 
  -1   5  13      346.03      294.52      7.01 o 
   0   5  13      634.90      624.70     13.51 o 
   1   5  13       21.52       19.84      7.06 o 
   2   5  13      340.86      339.45     26.52 o 
   3   5  13        1.50        5.78      5.48 o 
   4   5  13      162.90      136.79     18.09 o 
   5   5  13       11.22       10.16     10.41 o 
  -5   6  13        0.69       -3.01      5.82 o 
  -4   6  13      110.88      103.98      9.56 o 
  -3   6  13        2.22        6.09      8.90 o 
  -2   6  13      179.77      162.02     34.94 o 
  -1   6  13       19.02       13.85      5.52 o 
   0   6  13       32.16       39.93      4.12 o 
   1   6  13      210.39      215.34     22.05 o 
   2   6  13       19.30       24.04     11.89 o 
   3   6  13        2.70       16.85     10.66 o 
   4   6  13       23.39       31.97     12.39 o 
  -3   7  13        1.63        4.80      5.77 o 
  -2   7  13       31.81       33.70      6.90 o 
  -1   7  13        9.15       16.05      9.17 o 
   0   7  13        3.59        2.73     10.41 o 
   1   7  13        5.29       23.54     11.15 o 
   2   7  13        0.12        1.49     10.90 o 
  -9   0  14      177.76      191.29     15.06 o 
  -8   0  14      111.07       94.46      8.65 o 
  -7   0  14      116.65      114.23      7.47 o 
  -6   0  14       43.54       43.25      5.07 o 
  -5   0  14      103.69       95.25      6.70 o 
  -4   0  14      476.95      495.29     14.52 o 
  -3   0  14      250.39      276.33      7.66 o 
  -2   0  14        0.44       -0.15      2.50 o 
  -1   0  14        1.31       -1.38      2.22 o 
   0   0  14       17.64       13.77      3.25 o 
   1   0  14      187.36      192.34      7.39 o 
   2   0  14     1170.12     1175.51     52.66 o 
   3   0  14      701.10      689.55     28.62 o 
   4   0  14      177.69      212.87     17.59 o 
   5   0  14      291.30      271.84     20.82 o 
   6   0  14       56.41       52.78     12.14 o 
   7   0  14       64.28       76.57     13.88 o 
  -9   1  14       70.84       69.22     15.87 o 
  -8   1  14      324.73      300.46      8.55 o 
  -7   1  14        4.06        6.97      2.82 o 
  -6   1  14      121.67      111.60      5.08 o 
  -5   1  14      139.71      121.66      4.51 o 
  -4   1  14      114.05      118.67      4.50 o 
  -3   1  14       96.81       87.92      3.47 o 
  -2   1  14        2.94        0.73      1.88 o 
  -1   1  14        0.09       -1.05      1.64 o 
   0   1  14      319.85      314.58      5.76 o 
   1   1  14       28.32       31.88      2.81 o 
   2   1  14      579.89      569.99     10.30 o 
   3   1  14     1647.91     1629.04     26.71 o 
   4   1  14      133.60      118.05     11.76 o 
   5   1  14      132.51      126.13     16.85 o 
   6   1  14      174.69      179.54     13.84 o 
   7   1  14       67.76       75.83     13.63 o 
  -9   2  14        7.89        7.16      4.26 o 
  -8   2  14       34.83       49.99      4.90 o 
  -7   2  14       24.31       24.64      3.30 o 
  -6   2  14      168.27      180.75      7.01 o 
  -5   2  14      556.83      521.59      9.96 o 
  -4   2  14       15.63        8.05      2.51 o 
  -3   2  14      991.64      962.76     14.52 o 
  -2   2  14     1616.81     1541.09     15.23 o 
  -1   2  14       14.74       12.45      1.90 o 
   0   2  14        4.90        1.33      1.86 o 
   1   2  14       21.28       21.27      2.69 o 
   2   2  14        7.60        7.03      2.41 o 
   3   2  14      106.93      103.39      6.84 o 
   4   2  14       44.78       41.63      4.66 o 
   5   2  14       87.57       86.04      9.81 o 
   6   2  14       59.53       77.07     13.38 o 
   7   2  14       21.35       29.98     10.90 o 
  -8   3  14      145.40      155.39      7.60 o 
  -7   3  14       17.02       12.57      3.65 o 
  -6   3  14       32.96       22.35      5.79 o 
  -5   3  14      295.08      262.25      6.86 o 
  -4   3  14      319.40      333.89      6.38 o 
  -3   3  14       15.93       12.98      2.22 o 
  -2   3  14      401.56      378.90      6.83 o 
  -1   3  14        7.78        6.41      2.20 o 
   0   3  14        7.55        9.50      1.62 o 
   1   3  14       15.54       11.34      2.17 o 
   2   3  14      303.80      331.19      9.57 o 
   3   3  14       10.95       12.86      3.65 o 
   4   3  14        0.88       -1.12      3.31 o 
   5   3  14        7.96        7.48      4.64 o 
   6   3  14       97.59       72.61     14.37 o 
   7   3  14      125.97      138.77     17.10 o 
  -7   4  14       29.92       13.95      6.30 o 
  -6   4  14      246.23      243.88      7.66 o 
  -5   4  14      459.57      438.13      8.34 o 
  -4   4  14      173.86      171.85      4.76 o 
  -3   4  14       18.89       18.87      2.29 o 
  -2   4  14      109.88      102.05      4.05 o 
  -1   4  14      415.12      425.28      7.72 o 
   0   4  14      161.22      152.38      6.32 o 
   1   4  14        3.96        5.68      3.18 o 
   2   4  14        1.97       -3.39      3.39 o 
   3   4  14       15.63       22.68      6.57 o 
   4   4  14      106.61       93.53     10.02 o 
   5   4  14        7.32       -8.67      8.67 o 
   6   4  14       15.93       30.73     12.64 o 
  -6   5  14       27.16       23.18      5.95 o 
  -5   5  14       65.16       58.49      5.56 o 
  -4   5  14        0.03       -3.35      3.35 o 
  -3   5  14      101.69       94.72      8.58 o 
  -2   5  14        9.96       11.73      2.94 o 
  -1   5  14      355.31      351.17      8.44 o 
   0   5  14       36.39       50.98      6.45 o 
   1   5  14      158.63      125.94     10.66 o 
   2   5  14       75.11       94.02      9.66 o 
   3   5  14       14.05       12.39     10.41 o 
   4   5  14       27.98       19.08     10.90 o 
   5   5  14       18.52       22.05     11.89 o 
  -5   6  14        0.39       -6.37      6.37 o 
  -4   6  14        8.18        9.00     11.37 o 
  -3   6  14      222.63      193.13     12.46 o 
  -2   6  14        0.00        2.66      5.21 o 
  -1   6  14       42.77       58.33      4.83 o 
   0   6  14        7.65        8.92      9.91 o 
   1   6  14      257.17      215.34     22.80 o 
   2   6  14      242.84      227.24     23.79 o 
   3   6  14        1.87        9.66     10.66 o 
  -1   7  14        0.35       -2.83      6.92 o 
  -8   1  15        6.21       13.18      4.63 o 
  -7   1  15       22.09       20.82      3.68 o 
  -6   1  15       31.64       18.82      3.20 o 
  -5   1  15       12.42       11.66      2.58 o 
  -4   1  15        0.74        4.40      2.30 o 
  -3   1  15      147.47      164.77      4.67 o 
  -2   1  15        0.02       -0.50      1.83 o 
  -1   1  15      275.89      271.60      5.42 o 
   0   1  15        1.02        4.27      2.17 o 
   1   1  15        0.45       -0.08      2.20 o 
   2   1  15      175.77      162.47      6.90 o 
   3   1  15        7.90        2.32      4.29 o 
   4   1  15      144.85      146.59     12.09 o 
   5   1  15       41.63       34.33      7.35 o 
   6   1  15       42.00       46.76      8.49 o 
   7   1  15       55.60       60.96     13.13 o 
  -8   2  15       10.35        7.31      4.17 o 
  -7   2  15       98.07      112.06      6.32 o 
  -6   2  15       22.65       26.02      3.32 o 
  -5   2  15      104.49       87.28      7.43 o 
  -4   2  15       37.36       30.95      4.27 o 
  -3   2  15       49.16       55.60      3.52 o 
  -2   2  15      127.02      116.52      3.55 o 
  -1   2  15      253.26      269.61      5.45 o 
   0   2  15       80.46       80.81      3.39 o 
   1   2  15       30.97       29.06      2.80 o 
   2   2  15      213.94      214.81      6.79 o 
   3   2  15        6.02        5.55      2.79 o 
   4   2  15       36.92       39.02      5.89 o 
   5   2  15       19.36       24.34      6.73 o 
   6   2  15       69.90       83.76     14.37 o 
  -8   3  15        2.96        7.75      3.98 o 
  -7   3  15        6.71        8.54      3.74 o 
  -6   3  15       18.03       18.72      5.26 o 
  -5   3  15      298.87      314.87      8.75 o 
  -4   3  15       22.27       27.06      2.85 o 
  -3   3  15        8.45        6.56      2.26 o 
  -2   3  15        6.50        9.45      2.31 o 
  -1   3  15      404.67      378.03      7.58 o 
   0   3  15       64.38       69.86      3.41 o 
   1   3  15       20.51       26.96      5.08 o 
   2   3  15      291.01      263.68      8.86 o 
   3   3  15      163.65      180.22     10.62 o 
   4   3  15      137.88      139.67     20.20 o 
   5   3  15      115.88       98.38     15.86 o 
   6   3  15        7.48       10.66     10.16 o 
  -7   4  15      109.53      109.01      8.44 o 
  -6   4  15        5.11        4.78      4.32 o 
  -5   4  15      421.94      413.72      8.27 o 
  -4   4  15       62.49       66.57      3.44 o 
  -3   4  15       36.35       39.14      2.91 o 
  -2   4  15      132.11      141.15      4.78 o 
  -1   4  15        8.96       13.07      2.81 o 
   0   4  15       45.85       38.04      4.33 o 
   1   4  15        0.11        4.98      4.11 o 
   2   4  15       32.05       24.30      5.13 o 
   3   4  15       74.27       63.93     13.38 o 
   4   4  15        5.27       -5.45      7.93 o 
   5   4  15        0.04       -6.44      7.68 o 
  -6   5  15        1.59        2.63      5.06 o 
  -5   5  15       14.54       21.43      5.45 o 
  -4   5  15        0.70        7.15      5.52 o 
  -3   5  15      213.62      213.44     13.71 o 
  -2   5  15       77.74       68.41      7.04 o 
  -1   5  15       39.05       41.35      4.89 o 
   0   5  15        6.07        3.80      4.68 o 
   1   5  15       26.48       12.89      9.91 o 
   2   5  15       50.19       39.40     11.65 o 
   3   5  15      132.34      148.68     19.33 o 
   4   5  15        2.46        0.25      9.42 o 
  -4   6  15        2.96       -1.24      6.54 o 
  -3   6  15       44.85       58.64     10.07 o 
  -2   6  15      117.36      137.06     11.56 o 
  -1   6  15      219.48      208.31     15.93 o 
   0   6  15       15.83        0.99      8.67 o 
   1   6  15      158.52      144.72     19.33 o 
   2   6  15        0.00       -9.17      9.17 o 
  -8   0  16      115.56       95.96     11.56 o 
  -7   0  16        9.14        5.81      5.16 o 
  -6   0  16      191.19      190.51      9.50 o 
  -5   0  16       38.60       42.43      6.00 o 
  -4   0  16      157.78      131.02      8.66 o 
  -3   0  16        0.03        0.13      3.07 o 
  -2   0  16      605.17      614.14     13.97 o 
  -1   0  16       18.08       20.04      3.86 o 
   0   0  16      145.48      151.12      8.27 o 
   1   0  16      105.20      104.07      7.44 o 
   2   0  16      598.07      608.26     20.64 o 
   3   0  16      899.25      907.96     40.39 o 
   4   0  16      735.38      756.55     36.68 o 
   5   0  16      110.64       81.28     14.12 o 
   6   0  16       22.83       16.60      9.42 o 
  -8   1  16       42.64       41.66      7.84 o 
  -7   1  16       55.54       50.01      5.49 o 
  -6   1  16       51.45       52.39      4.11 o 
  -5   1  16      465.83      444.51     10.41 o 
  -4   1  16       14.38        4.78      2.47 o 
  -3   1  16      127.65      135.24      4.97 o 
  -2   1  16     1157.65     1164.94     16.38 o 
  -1   1  16       21.82       27.24      2.88 o 
   0   1  16      135.05      133.02      5.55 o 
   1   1  16      182.49      199.39      8.94 o 
   2   1  16        0.98        3.82      2.89 o 
   3   1  16       34.38       40.24      6.05 o 
   4   1  16       61.52       65.63      8.94 o 
   5   1  16       12.89       12.81      6.22 o 
   6   1  16       92.47      119.19     17.59 o 
  -8   2  16       34.76       35.07      5.16 o 
  -7   2  16       72.67       66.98      6.05 o 
  -6   2  16       10.86        7.89      3.52 o 
  -5   2  16        0.21       -1.17      2.98 o 
  -4   2  16       98.14       98.52      4.97 o 
  -3   2  16       71.53       73.34      4.34 o 
  -2   2  16      155.17      152.16      5.02 o 
  -1   2  16        1.93        2.95      2.08 o 
   0   2  16     1053.37     1062.33     14.94 o 
   1   2  16       69.15       70.15      4.58 o 
   2   2  16      131.47      129.19      6.85 o 
   3   2  16       35.86       38.18      6.95 o 
   4   2  16       11.42       13.00      4.98 o 
   5   2  16      145.86      139.32     12.35 o 
  -7   3  16        5.38        3.83      4.03 o 
  -6   3  16        3.95       -1.61      4.42 o 
  -5   3  16      580.66      613.85     11.48 o 
  -4   3  16      237.80      255.03      7.06 o 
  -3   3  16       26.92       27.40      3.30 o 
  -2   3  16      157.92      151.14      6.30 o 
  -1   3  16       88.55       98.93      5.25 o 
   0   3  16        0.15       -0.28      2.54 o 
   1   3  16       11.56        9.18      4.90 o 
   2   3  16       66.38       72.38      7.83 o 
   3   3  16       31.87       40.89      7.07 o 
   4   3  16       16.64       30.23     10.41 o 
   5   3  16        6.63        4.21      9.17 o 
  -6   4  16      293.68      312.07     17.28 o 
  -5   4  16      155.32      144.83      9.34 o 
  -4   4  16       84.44       79.93      4.49 o 
  -3   4  16        2.77        1.16      2.54 o 
  -2   4  16       43.23       45.00      4.64 o 
  -1   4  16       28.41       28.51      4.24 o 
   0   4  16        0.12       -1.03      3.71 o 
   1   4  16      138.68      117.84      9.14 o 
   2   4  16       17.91       11.89      8.92 o 
   3   4  16       59.45       51.05     13.13 o 
   4   4  16       44.86       46.84     12.89 o 
  -5   5  16       33.24       46.01     13.75 o 
  -4   5  16       35.28       38.37      8.85 o 
  -3   5  16        0.18        1.55      2.88 o 
  -2   5  16       76.48       84.26      8.37 o 
  -1   5  16       44.58       54.49      7.51 o 
   0   5  16        2.86        1.49      8.43 o 
   1   5  16      130.27      120.19     17.59 o 
   2   5  16        0.07       -8.43      8.43 o 
   3   5  16        0.01        5.45      9.17 o 
  -2   6  16        1.88        2.23      6.88 o 
  -1   6  16      144.09      115.73     13.05 o 
   0   6  16      156.91      180.40     22.05 o 
  -7   1  17        4.32        4.07      4.04 o 
  -6   1  17       17.99       12.90      3.81 o 
  -5   1  17       15.59       15.24      3.70 o 
  -4   1  17      170.26      163.74      6.36 o 
  -3   1  17      294.90      295.75      7.56 o 
  -2   1  17       46.45       46.03      3.38 o 
  -1   1  17      324.81      345.91      7.80 o 
   0   1  17      352.84      366.14      8.72 o 
   1   1  17       88.13       91.23      5.12 o 
   2   1  17      229.45      239.59      7.96 o 
   3   1  17       92.55       79.70      7.65 o 
   4   1  17       20.98       15.16      5.66 o 
   5   1  17       23.60       19.99      7.08 o 
  -7   2  17      104.13      123.48      8.58 o 
  -6   2  17      285.19      282.60     11.90 o 
  -5   2  17        5.73        6.29      3.92 o 
  -4   2  17      102.15      104.35      7.04 o 
  -3   2  17        8.14        4.92      2.78 o 
  -2   2  17      386.31      391.33      9.50 o 
  -1   2  17       58.77       57.89      4.46 o 
   0   2  17       11.15       15.86      2.85 o 
   1   2  17       51.02       52.10      4.39 o 
   2   2  17       29.36       30.07      5.67 o 
   3   2  17       22.85       15.38      5.20 o 
   4   2  17        0.04        0.26      5.47 o 
   5   2  17        8.89       11.40      9.66 o 
  -6   3  17      477.86      488.00     12.89 o 
  -5   3  17      266.44      264.68      9.37 o 
  -4   3  17       10.96        9.42      3.51 o 
  -3   3  17       66.02       57.17      4.19 o 
  -2   3  17      120.31      118.51      5.85 o 
  -1   3  17       39.19       38.11      4.21 o 
   0   3  17      419.77      410.26     12.40 o 
   1   3  17        5.30        9.28      4.55 o 
   2   3  17       55.88       63.34      9.20 o 
   3   3  17       61.10       58.73     12.64 o 
   4   3  17      127.29      125.89     17.35 o 
   5   3  17        8.51       10.41     10.16 o 
  -5   4  17       36.40       50.96      6.40 o 
  -4   4  17        0.09        6.62      4.16 o 
  -3   4  17      136.20      110.95     15.23 o 
  -2   4  17        0.33        0.10      4.38 o 
  -1   4  17       26.79       20.56      5.29 o 
   0   4  17      267.14      250.92     13.63 o 
   1   4  17        0.15       -6.44      7.93 o 
   2   4  17      119.54      114.24     16.85 o 
   3   4  17      153.49      123.16     17.59 o 
   4   4  17        0.60       16.11     10.90 o 
  -4   5  17        5.42       12.04      7.69 o 
  -3   5  17      126.22      150.33     14.09 o 
  -2   5  17        4.76       -0.05      6.13 o 
  -1   5  17       34.28       27.10      8.04 o 
   0   5  17        0.30       -6.04      6.04 o 
   1   5  17       31.25       20.32     10.66 o 
   2   5  17        1.94       17.10     10.41 o 
  -7   0  18      152.52      194.28     22.30 o 
  -6   0  18       35.83       24.04     10.41 o 
  -5   0  18        0.91        1.57      6.17 o 
  -4   0  18      227.87      218.19     11.78 o 
  -3   0  18       29.34       30.86      4.55 o 
  -2   0  18       52.95       52.98      7.53 o 
  -1   0  18       13.39       13.28      4.40 o 
   0   0  18       75.64       80.31      8.01 o 
   1   0  18     2815.42     2811.16     51.60 o 
   2   0  18      853.12      826.54     36.07 o 
   3   0  18      657.45      677.14     47.83 o 
   4   0  18       40.46       55.26     12.39 o 
   5   0  18       18.60       27.51     10.41 o 
  -7   1  18        5.80        3.61      5.43 o 
  -6   1  18       26.21       32.59      6.62 o 
  -5   1  18       87.83       94.82      6.74 o 
  -4   1  18      123.74      133.10      6.51 o 
  -3   1  18      225.36      213.94      7.04 o 
  -2   1  18      104.18      111.65      5.45 o 
  -1   1  18        1.21        6.83      2.68 o 
   0   1  18      995.51     1052.35     17.02 o 
   1   1  18       22.55       23.20      3.55 o 
   2   1  18       27.99       31.53      4.26 o 
   3   1  18       48.17       45.84      6.37 o 
   4   1  18       91.15       97.17     10.72 o 
   5   1  18        0.23       -3.58      5.77 o 
  -6   2  18      211.24      221.83     12.73 o 
  -5   2  18       16.57       12.77      4.80 o 
  -4   2  18      144.79      135.70      7.24 o 
  -3   2  18       13.29       15.79      5.56 o 
  -2   2  18       43.29       41.53      4.91 o 
  -1   2  18       78.27       84.03      5.28 o 
   0   2  18      162.16      168.38      7.57 o 
   1   2  18       21.25       22.36      4.90 o 
   2   2  18       13.22       16.55      5.00 o 
   3   2  18      115.26      120.78     11.80 o 
   4   2  18       11.24       10.16      9.91 o 
  -6   3  18        8.79        8.92      8.67 o 
  -5   3  18       99.99      117.14      7.27 o 
  -4   3  18        7.57        5.64      3.65 o 
  -3   3  18      181.57      190.25      8.19 o 
  -2   3  18      213.19      195.57     10.35 o 
  -1   3  18      126.88      125.45      8.51 o 
   0   3  18      272.00      304.58     13.34 o 
   1   3  18       12.16       14.93      6.74 o 
   2   3  18      166.70      178.43     27.26 o 
   3   3  18       19.65       11.15     10.16 o 
   4   3  18       46.23       38.91     12.64 o 
  -4   4  18       34.59       60.54      7.92 o 
  -3   4  18       38.05       35.10      6.94 o 
  -2   4  18      141.34      133.59     10.47 o 
  -1   4  18       96.81       96.74      9.37 o 
   0   4  18       37.44       32.39      8.31 o 
   1   4  18       62.00       84.50     15.12 o 
   2   4  18       29.33       32.71     12.14 o 
  -1   5  18      106.11      150.86     18.83 o 
  -6   1  19        6.17        3.72      6.48 o 
  -5   1  19        1.83        4.15      5.32 o 
  -4   1  19       17.81       18.70      6.08 o 
  -3   1  19        0.16       -1.76      3.10 o 
  -2   1  19      165.93      167.01      7.29 o 
  -1   1  19       60.11       68.27      5.50 o 
   0   1  19      213.15      247.53      7.60 o 
   1   1  19       10.03        6.72      3.93 o 
   2   1  19      295.38      314.16      9.66 o 
   3   1  19        9.18        3.31      7.34 o 
   4   1  19        1.66        3.07      6.13 o 
  -5   2  19        8.52        2.99     11.09 o 
  -4   2  19       11.03        8.69      3.93 o 
  -3   2  19      271.28      283.82      9.37 o 
  -2   2  19        2.41        3.57      3.94 o 
  -1   2  19        0.21        4.49      3.74 o 
   0   2  19       49.13       50.40      6.85 o 
   1   2  19        0.17        6.56      4.99 o 
   2   2  19       11.16       16.50      7.43 o 
   3   2  19       25.27       30.70     11.15 o 
  -4   3  19       25.58       30.67      4.73 o 
  -3   3  19        1.17        5.37      4.76 o 
  -2   3  19       25.46       20.62      6.82 o 
  -1   3  19        0.34        7.57      5.23 o 
   0   3  19        0.01       -4.12      4.12 o 
   1   3  19        9.05       12.04      5.26 o 
   2   3  19       31.91       13.63      9.91 o 
  -3   4  19      195.73      221.04     24.78 o 
  -2   4  19        2.20        0.95     12.27 o 
  -1   4  19        0.00        3.02      6.98 o 
   0   4  19       30.88       18.13      7.69 o 
   1   4  19       34.66       50.89      9.70 o 
  -5   0  20       10.89       17.35     10.16 o 
  -4   0  20        2.93       -4.71      8.18 o 
  -3   0  20        0.52       -6.94      6.94 o 
  -2   0  20        4.65       12.14      8.92 o 
  -1   0  20      190.28      186.52     15.24 o 
   0   0  20      231.98      237.17     14.12 o 
   1   0  20      243.33      230.18     16.60 o 
   2   0  20      124.13      111.90     10.34 o 
   3   0  20       17.98       13.81     13.63 o 
  -5   1  20        4.61       10.05      7.00 o 
  -4   1  20       31.86       36.32      8.21 o 
  -3   1  20        9.24       17.37      4.68 o 
  -2   1  20        5.91        2.52      5.03 o 
  -1   1  20       23.18       22.96      4.91 o 
   0   1  20       62.89       61.23      6.09 o 
   1   1  20      157.66      183.88      9.47 o 
   2   1  20       77.69       65.47      6.45 o 
  -4   2  20        0.11       -3.73      3.73 o 
  -3   2  20       14.23       14.26      5.44 o 
  -2   2  20       32.54       31.62      5.33 o 
  -1   2  20       20.62       13.88      5.65 o 
   0   2  20        4.21       14.12      5.58 o 
   1   2  20       34.17       29.79      6.25 o 
   2   2  20      255.76      271.52     13.39 o 
  -3   3  20        1.73       -8.43      8.43 o 
  -2   3  20        1.47       -2.66      4.92 o 
  -1   3  20       26.41       24.42      6.39 o 
   0   3  20      100.26      118.47     12.03 o 
  -3   1  21        3.54        3.21      6.36 o 
  -2   1  21       64.11       71.97      9.62 o 
  -1   1  21        2.74        2.50      4.53 o 
   0   1  21      304.16      317.13     16.15 o 
   1   1  21       21.95       28.24      7.58 o 
                                                 
